# Supplementary material for: Diaqua­bis[4-(dimethyl­amino)benzoato-κO](isonicotinamide-κN 1)manganese(II)
Source: Acta Crystallogr Sect E Struct Rep Online. 2009 Aug 8;65(Pt 9):m1037–8. doi: 10.1107/S1600536809027093 (PMC2970058; doi:10.1107/S1600536809027093)
Supplement: Supplementary file 1 [file e-65-m1037-sup1.cif]

##############################################################################
###                                                                        ###
###        Electronic paper (Acta Crystallographica Section E)             ###
###                                                                        ###
##############################################################################
#                                                                            #
# This CIF contains the data in a paper accepted for publication in Acta     #
# Crystallographica Section E. It conforms to the requirements of Notes      #
# for Authors for Section E, and has been peer reviewed under the auspices   #
# of the IUCr Commission on Journals.                                        #
#                                                                            #
# Full details of the Crystallographic Information File format               #
# are given in the paper "The Crystallographic Information File (CIF):       #
# a New Standard Archive File for Crystallography" by S. R. Hall, F. H.      #
# Allen and I. D. Brown [Acta Cryst. (1991), A47, 655-685].                  #
#                                                                            #
# The current version of the core CIF dictionary is obtainable from          #
# ftp://ftp.iucr.org/pub/cif_core.dic. The current version number is 2.4.    #
#                                                                            #
# Software is freely available for graphical display of the structure(s) in  #
# this CIF.  For information consult the CIF home page http://www.iucr.org/  #
# cif/home.html                                                              #
#                                                                            #
# This file may be used for bona fide research purposes within the           #
# scientific community so long as proper attribution is given to the journal # 
# article from which it was obtained.                                        #
#                                                                            #
##############################################################################
                                             
data_I
_audit_creation_method     SHELXL-97
_chemical_name_systematic
;
Diaquabis[4-(dimethylamino)benzoato-\k<i>O</i>](isonicotinamide-
\k<i>N</i>^1^)manganese(II)
;
_chemical_name_common     ?
_chemical_formula_moiety     'C24 H30 Mn N4 O7'
_chemical_formula_sum     'C24 H30 Mn N4 O7'
_chemical_formula_iupac     '[Mn (C9 H10 N O2)2 (C6 H6 N2 O) (H2 O)2]'
_chemical_formula_weight     541.46
_chemical_melting_point     ?
_symmetry_cell_setting     monoclinic
_symmetry_space_group_name_H-M     'P 21/n'
_symmetry_space_group_name_Hall     '-P 2yn'
loop_
    _symmetry_equiv_pos_as_xyz
    'x, y, z'
    '-x+1/2, y+1/2, -z+1/2'
    '-x, -y, -z'
    'x-1/2, -y-1/2, z-1/2'
_cell_length_a     6.9120(2)
_cell_length_b     45.1365(5)
_cell_length_c     8.1506(2)
_cell_angle_alpha     90.00
_cell_angle_beta     93.8890(10)
_cell_angle_gamma     90.00
_cell_volume     2537.00(10)
_cell_formula_units_Z     4
_cell_measurement_reflns_used     9856
_cell_measurement_theta_min     2.55
_cell_measurement_theta_max     28.43
_cell_measurement_temperature     100(2)
_exptl_crystal_description     block
_exptl_crystal_colour     colorless
_exptl_crystal_size_max     0.34
_exptl_crystal_size_mid     0.30
_exptl_crystal_size_min     0.26
_exptl_crystal_density_diffrn     1.418
_exptl_crystal_density_meas     ?
_exptl_crystal_density_method     'not measured'
_exptl_crystal_F_000     1132
_exptl_absorpt_coefficient_mu     0.571
_exptl_absorpt_correction_type     multi-scan
_exptl_absorpt_process_details     '(SADABS; Bruker, 2005)'
_exptl_absorpt_correction_T_min     0.822
_exptl_absorpt_correction_T_max     0.860
_exptl_special_details
;
 ?
;
_diffrn_ambient_temperature     100(2)
_diffrn_radiation_type     MoK\a
_diffrn_radiation_wavelength     0.71073
_diffrn_radiation_source     'fine-focus sealed tube'
_diffrn_radiation_monochromator     graphite
_diffrn_measurement_device_type
                          'Bruker Kappa APEXII CCD area-detector diffractometer'
_diffrn_measurement_method     '\f and \w scans'
_diffrn_detector_area_resol_mean     ?
_diffrn_reflns_number     22933
_diffrn_reflns_av_R_equivalents     0.0251
_diffrn_reflns_av_sigmaI/netI     0.0280
_diffrn_reflns_theta_min     1.80
_diffrn_reflns_theta_max     28.45
_diffrn_reflns_theta_full     28.45
_diffrn_measured_fraction_theta_max     0.987
_diffrn_measured_fraction_theta_full     0.987
_diffrn_reflns_limit_h_min     -9
_diffrn_reflns_limit_h_max     8
_diffrn_reflns_limit_k_min     -60
_diffrn_reflns_limit_k_max     59
_diffrn_reflns_limit_l_min     -10
_diffrn_reflns_limit_l_max     10
_diffrn_standards_number     ?
_diffrn_standards_interval_count     ?
_diffrn_standards_interval_time     ?
_diffrn_standards_decay_%     ?
_refine_special_details
;
 Refinement of F^2^ against ALL reflections.  The weighted R-factor wR and
 goodness of fit S are based on F^2^, conventional R-factors R are based
 on F, with F set to zero for negative F^2^. The threshold expression of
 F^2^ > 2sigma(F^2^) is used only for calculating R-factors(gt) etc. and is
 not relevant to the choice of reflections for refinement.  R-factors based
 on F^2^ are statistically about twice as large as those based on F, and R-
 factors based on ALL data will be even larger.
;
_reflns_number_total     6311
_reflns_number_gt     5980
_reflns_threshold_expression     I>2\s(I)
_refine_ls_structure_factor_coef     Fsqd
_refine_ls_matrix_type     full
_refine_ls_R_factor_all     0.0773
_refine_ls_R_factor_gt     0.0739
_refine_ls_wR_factor_gt     0.1461
_refine_ls_wR_factor_ref     0.1472
_refine_ls_goodness_of_fit_ref     1.376
_refine_ls_restrained_S_all     1.419
_refine_ls_number_reflns     6311
_refine_ls_number_parameters     344
_refine_ls_number_restraints     6
_refine_ls_hydrogen_treatment     mixed
_refine_ls_weighting_scheme     calc
_refine_ls_weighting_details
         'calc w=1/[\s^2^(Fo^2^)+(0.0000P)^2^+9.0299P] where P=(Fo^2^+2Fc^2^)/3'
_atom_sites_solution_hydrogens     geom
_atom_sites_solution_primary     direct
_atom_sites_solution_secondary     difmap
_refine_ls_shift/su_max     0.000
_refine_ls_shift/su_mean     0.000
_refine_diff_density_max     0.496
_refine_diff_density_min     -1.146
_refine_ls_extinction_method     none
_refine_ls_extinction_coef     ?
loop_
    _atom_type_symbol
    _atom_type_description
    _atom_type_scat_dispersion_real
    _atom_type_scat_dispersion_imag
    _atom_type_scat_source
    'C' 'C' 0.0033 0.0016
                         'International Tables Vol C Tables 4.2.6.8 and 6.1.1.4'
    'H' 'H' 0.0000 0.0000
                         'International Tables Vol C Tables 4.2.6.8 and 6.1.1.4'
    'Mn' 'Mn' 0.3368 0.7283
                         'International Tables Vol C Tables 4.2.6.8 and 6.1.1.4'
    'N' 'N' 0.0061 0.0033
                         'International Tables Vol C Tables 4.2.6.8 and 6.1.1.4'
    'O' 'O' 0.0106 0.0060
                         'International Tables Vol C Tables 4.2.6.8 and 6.1.1.4'
_computing_data_collection     'APEX2 (Bruker, 2007)'
_computing_cell_refinement     'SAINT (Bruker, 2007)'
_computing_data_reduction     'SAINT (Bruker, 2007)'
_computing_structure_solution     'SHELXS97 (Sheldrick, 2008)'
_computing_structure_refinement     'SHELXL97 (Sheldrick, 2008)'
_computing_molecular_graphics     'ORTEP-3 for Windows (Farrugia, 1997)'
_computing_publication_material     'WinGX (Farrugia, 1999)'
loop_
    _atom_site_type_symbol
    _atom_site_label
    _atom_site_fract_x
    _atom_site_fract_y
    _atom_site_fract_z
    _atom_site_U_iso_or_equiv
    _atom_site_adp_type
    _atom_site_calc_flag
    _atom_site_refinement_flags
    _atom_site_occupancy
    _atom_site_disorder_assembly
    _atom_site_disorder_group
    Mn Mn1 0.89626(8) 0.138233(11) 0.52423(6) 0.01186(12) Uani d . 1 . .
    O O1 1.0707(4) 0.16630(6) 0.6803(3) 0.0163(5) Uani d . 1 . .
    O O2 1.3091(4) 0.17803(6) 0.5212(3) 0.0168(5) Uani d . 1 . .
    O O3 0.7933(3) 0.09672(5) 0.4009(3) 0.0154(5) Uani d . 1 . .
    O O4 1.0942(4) 0.09799(5) 0.5074(3) 0.0145(5) Uani d . 1 . .
    O O5 0.1617(4) 0.11645(6) 1.0883(3) 0.0179(5) Uani d . 1 . .
    O O6 1.0332(4) 0.15667(6) 0.3078(3) 0.0154(5) Uani d D 1 . .
    H H61 1.137(5) 0.1657(10) 0.363(5) 0.034(14) Uiso d D 1 . .
    H H62 1.081(7) 0.1434(9) 0.240(5) 0.042(15) Uiso d D 1 . .
    O O7 0.6603(4) 0.16490(6) 0.4240(3) 0.0184(5) Uani d D 1 . .
    H H71 0.694(6) 0.1821(6) 0.375(5) 0.029(13) Uiso d D 1 . .
    H H72 0.541(3) 0.1671(9) 0.452(5) 0.024 Uiso d D 1 . .
    N N1 0.7162(4) 0.12666(6) 0.7352(3) 0.0132(6) Uani d . 1 . .
    N N2 0.4078(5) 0.10213(7) 1.2669(4) 0.0176(6) Uani d . 1 . .
    H H2A 0.3322 0.0996 1.3453 0.021 Uiso calc R 1 . .
    H H2B 0.5301 0.0988 1.2834 0.021 Uiso calc R 1 . .
    N N3 1.6781(4) 0.21772(6) 1.2368(4) 0.0145(6) Uani d . 1 . .
    N N4 1.0784(6) -0.03194(8) 0.1892(5) 0.0333(9) Uani d . 1 . .
    C C1 1.2368(5) 0.17669(7) 0.6597(4) 0.0129(6) Uani d . 1 . .
    C C2 1.3526(5) 0.18809(7) 0.8083(4) 0.0126(6) Uani d . 1 . .
    C C3 1.2728(5) 0.18913(8) 0.9603(4) 0.0148(6) Uani d . 1 . .
    H H3 1.1459 0.1827 0.9687 0.018 Uiso calc R 1 . .
    C C4 1.3773(5) 0.19945(8) 1.0992(4) 0.0158(7) Uani d . 1 . .
    H H4 1.3192 0.2003 1.1987 0.019 Uiso calc R 1 . .
    C C5 1.5709(5) 0.20875(7) 1.0916(4) 0.0125(6) Uani d . 1 . .
    C C6 1.6523(5) 0.20724(8) 0.9390(4) 0.0153(7) Uani d . 1 . .
    H H6 1.7804 0.2130 0.9307 0.018 Uiso calc R 1 . .
    C C7 1.5446(5) 0.19722(8) 0.8003(4) 0.0158(7) Uani d . 1 . .
    H H7 1.6014 0.1966 0.7001 0.019 Uiso calc R 1 . .
    C C8 0.9572(5) 0.08403(7) 0.4297(4) 0.0131(6) Uani d . 1 . .
    C C9 0.9864(5) 0.05360(8) 0.3708(4) 0.0158(7) Uani d . 1 . .
    C C10 1.1647(6) 0.03925(8) 0.4017(5) 0.0199(7) Uani d . 1 . .
    H H10 1.2647 0.0489 0.4623 0.024 Uiso calc R 1 . .
    C C11 1.1946(6) 0.01099(9) 0.3434(5) 0.0245(8) Uani d . 1 . .
    H H11 1.3143 0.0019 0.3657 0.029 Uiso calc R 1 . .
    C C12 1.0473(7) -0.00428(8) 0.2511(5) 0.0243(8) Uani d . 1 . .
    C C13 0.8674(6) 0.01007(9) 0.2229(5) 0.0248(8) Uani d . 1 . .
    H H13 0.7664 0.0004 0.1639 0.030 Uiso calc R 1 . .
    C C14 0.8381(6) 0.03848(8) 0.2817(5) 0.0203(7) Uani d . 1 . .
    H H14 0.7180 0.0475 0.2613 0.024 Uiso calc R 1 . .
    C C15 0.7809(5) 0.13009(8) 0.8924(4) 0.0161(7) Uani d . 1 . .
    H H15 0.9075 0.1366 0.9153 0.019 Uiso calc R 1 . .
    C C16 0.6671(5) 0.12440(8) 1.0228(4) 0.0157(7) Uani d . 1 . .
    H H16 0.7181 0.1264 1.1308 0.019 Uiso calc R 1 . .
    C C17 0.4757(5) 0.11571(7) 0.9890(4) 0.0129(6) Uani d . 1 . .
    C C18 0.4073(5) 0.11246(7) 0.8254(4) 0.0130(6) Uani d . 1 . .
    H H18 0.2797 0.1068 0.7988 0.016 Uiso calc R 1 . .
    C C19 0.5315(5) 0.11775(8) 0.7038(4) 0.0149(6) Uani d . 1 . .
    H H19 0.4858 0.1150 0.5949 0.018 Uiso calc R 1 . .
    C C20 0.3358(5) 0.11123(7) 1.1209(4) 0.0126(6) Uani d . 1 . .
    C C21 1.5745(6) 0.23707(9) 1.3459(5) 0.0230(8) Uani d . 1 . .
    H H21A 1.6569 0.2415 1.4424 0.034 Uiso calc R 1 . .
    H H21B 1.4595 0.2272 1.3772 0.034 Uiso calc R 1 . .
    H H21C 1.5395 0.2552 1.2895 0.034 Uiso calc R 1 . .
    C C22 1.8760(6) 0.22797(9) 1.2178(5) 0.0223(8) Uani d . 1 . .
    H H22A 1.9377 0.2324 1.3239 0.033 Uiso calc R 1 . .
    H H22B 1.8725 0.2455 1.1506 0.033 Uiso calc R 1 . .
    H H22C 1.9476 0.2127 1.1663 0.033 Uiso calc R 1 . .
    C C23 0.9198(8) -0.04870(10) 0.1085(6) 0.0397(12) Uani d . 1 . .
    H H23A 0.9672 -0.0675 0.0732 0.060 Uiso calc R 1 . .
    H H23B 0.8661 -0.0379 0.0148 0.060 Uiso calc R 1 . .
    H H23C 0.8211 -0.0519 0.1841 0.060 Uiso calc R 1 . .
    C C24 1.2663(8) -0.04584(10) 0.2133(7) 0.0429(13) Uani d . 1 . .
    H H24A 1.2638 -0.0647 0.1583 0.064 Uiso calc R 1 . .
    H H24B 1.2976 -0.0487 0.3288 0.064 Uiso calc R 1 . .
    H H24C 1.3625 -0.0334 0.1690 0.064 Uiso calc R 1 . .
loop_
    _atom_site_aniso_label
    _atom_site_aniso_U_11
    _atom_site_aniso_U_22
    _atom_site_aniso_U_33
    _atom_site_aniso_U_12
    _atom_site_aniso_U_13
    _atom_site_aniso_U_23
    Mn1 0.0110(2) 0.0148(2) 0.0100(2) -0.0003(2) 0.00228(17) -0.00047(19)
    O1 0.0136(12) 0.0213(12) 0.0145(12) -0.0047(10) 0.0052(9) -0.0037(9)
    O2 0.0117(12) 0.0261(13) 0.0127(12) -0.0010(10) 0.0017(9) -0.0015(10)
    O3 0.0111(11) 0.0195(12) 0.0155(12) 0.0009(9) -0.0003(9) -0.0026(9)
    O4 0.0144(12) 0.0184(12) 0.0106(11) 0.0001(9) 0.0008(9) -0.0019(9)
    O5 0.0137(12) 0.0263(13) 0.0136(12) 0.0016(10) 0.0012(9) -0.0031(10)
    O6 0.0128(12) 0.0203(12) 0.0135(12) 0.0005(10) 0.0047(9) 0.0006(9)
    O7 0.0131(12) 0.0230(13) 0.0197(13) 0.0048(10) 0.0065(10) 0.0062(10)
    N1 0.0142(14) 0.0126(13) 0.0130(13) 0.0003(11) 0.0024(11) 0.0011(10)
    N2 0.0147(14) 0.0267(16) 0.0117(14) -0.0015(12) 0.0022(11) 0.0012(11)
    N3 0.0144(14) 0.0161(14) 0.0132(13) -0.0027(11) 0.0021(11) -0.0017(11)
    N4 0.051(2) 0.0158(16) 0.034(2) 0.0016(16) 0.0109(18) -0.0041(14)
    C1 0.0110(15) 0.0138(15) 0.0140(15) 0.0012(12) 0.0013(12) -0.0011(12)
    C2 0.0154(16) 0.0112(14) 0.0112(15) -0.0013(12) 0.0007(12) 0.0003(11)
    C3 0.0125(16) 0.0163(16) 0.0158(16) -0.0007(13) 0.0038(12) 0.0003(12)
    C4 0.0183(17) 0.0173(16) 0.0121(16) -0.0019(13) 0.0040(13) -0.0010(12)
    C5 0.0144(16) 0.0108(14) 0.0122(15) 0.0017(12) 0.0005(12) -0.0005(11)
    C6 0.0152(16) 0.0174(16) 0.0134(16) -0.0010(13) 0.0021(13) -0.0003(12)
    C7 0.0143(16) 0.0191(16) 0.0145(16) 0.0007(13) 0.0043(13) -0.0004(12)
    C8 0.0148(16) 0.0142(15) 0.0108(15) 0.0007(12) 0.0044(12) 0.0021(12)
    C9 0.0189(17) 0.0140(15) 0.0150(16) -0.0003(13) 0.0036(13) 0.0007(12)
    C10 0.0214(19) 0.0175(17) 0.0210(18) 0.0015(14) 0.0036(14) 0.0010(14)
    C11 0.026(2) 0.0191(18) 0.029(2) 0.0068(15) 0.0057(16) 0.0030(15)
    C12 0.039(2) 0.0161(17) 0.0192(18) 0.0007(16) 0.0100(16) 0.0006(14)
    C13 0.032(2) 0.0189(18) 0.024(2) -0.0049(16) 0.0060(16) -0.0034(15)
    C14 0.0223(19) 0.0186(17) 0.0205(18) 0.0003(14) 0.0046(14) -0.0028(14)
    C15 0.0104(15) 0.0208(17) 0.0170(16) -0.0004(13) 0.0005(12) 0.0011(13)
    C16 0.0171(17) 0.0181(16) 0.0115(15) -0.0005(13) -0.0018(12) -0.0011(12)
    C17 0.0166(16) 0.0108(14) 0.0118(15) 0.0012(12) 0.0046(12) 0.0001(11)
    C18 0.0117(15) 0.0137(15) 0.0136(15) -0.0022(12) -0.0002(12) -0.0010(12)
    C19 0.0166(17) 0.0165(16) 0.0113(15) 0.0000(13) 0.0002(12) -0.0012(12)
    C20 0.0140(16) 0.0149(15) 0.0091(14) -0.0016(12) 0.0020(12) -0.0025(11)
    C21 0.025(2) 0.0225(19) 0.0216(19) -0.0009(15) 0.0046(15) -0.0104(14)
    C22 0.0181(18) 0.030(2) 0.0183(18) -0.0063(15) 0.0007(14) -0.0033(15)
    C23 0.059(3) 0.018(2) 0.044(3) -0.010(2) 0.020(2) -0.0083(18)
    C24 0.062(4) 0.020(2) 0.048(3) 0.012(2) 0.018(3) -0.0008(19)
_geom_special_details
;
 All esds (except the esd in the dihedral angle between two l.s. planes)
 are estimated using the full covariance matrix.  The cell esds are taken
 into account individually in the estimation of esds in distances, angles
 and torsion angles; correlations between esds in cell parameters are only
 used when they are defined by crystal symmetry.  An approximate (isotropic)
 treatment of cell esds is used for estimating esds involving l.s. planes.
;
loop_
    _geom_bond_atom_site_label_1
    _geom_bond_atom_site_label_2
    _geom_bond_site_symmetry_2
    _geom_bond_distance
    _geom_bond_publ_flag
    Mn1 O1 . 2.114(2) ?
    Mn1 O3 . 2.221(2) ?
    Mn1 O4 . 2.284(2) ?
    Mn1 O6 . 2.219(2) ?
    Mn1 O7 . 2.144(3) ?
    Mn1 N1 . 2.252(3) ?
    Mn1 C8 . 2.608(3) ?
    O1 C1 . 1.261(4) ?
    O2 C1 . 1.267(4) ?
    O3 C8 . 1.277(4) ?
    O4 C8 . 1.270(4) ?
    O5 C20 . 1.238(4) ?
    O6 H61 . 0.92(4) ?
    O6 H62 . 0.89(4) ?
    O7 H71 . 0.909(17) ?
    O7 H72 . 0.876(19) ?
    N1 C15 . 1.337(4) ?
    N2 C20 . 1.324(4) ?
    N2 H2A . 0.8600 ?
    N2 H2B . 0.8600 ?
    N3 C5 . 1.412(4) ?
    N3 C21 . 1.467(5) ?
    N3 C22 . 1.462(5) ?
    N4 C12 . 1.369(5) ?
    N4 C23 . 1.453(6) ?
    N4 C24 . 1.444(7) ?
    C1 C2 . 1.497(5) ?
    C3 C2 . 1.391(5) ?
    C3 C4 . 1.382(5) ?
    C3 H3 . 0.9300 ?
    C4 H4 . 0.9300 ?
    C5 C4 . 1.407(5) ?
    C5 C6 . 1.401(5) ?
    C6 C7 . 1.387(5) ?
    C6 H6 . 0.9300 ?
    C7 C2 . 1.395(5) ?
    C7 H7 . 0.9300 ?
    C8 C9 . 1.473(5) ?
    C9 C10 . 1.400(5) ?
    C10 H10 . 0.9300 ?
    C11 C10 . 1.381(5) ?
    C11 C12 . 1.405(6) ?
    C11 H11 . 0.9300 ?
    C13 C12 . 1.408(6) ?
    C13 H13 . 0.9300 ?
    C14 C9 . 1.394(5) ?
    C14 C13 . 1.388(5) ?
    C14 H14 . 0.9300 ?
    C15 C16 . 1.388(5) ?
    C15 H15 . 0.9300 ?
    C16 H16 . 0.9300 ?
    C17 C16 . 1.389(5) ?
    C17 C18 . 1.392(5) ?
    C17 C20 . 1.507(5) ?
    C18 H18 . 0.9300 ?
    C19 N1 . 1.346(4) ?
    C19 C18 . 1.376(5) ?
    C19 H19 . 0.9300 ?
    C21 H21A . 0.9600 ?
    C21 H21B . 0.9600 ?
    C21 H21C . 0.9600 ?
    C22 H22A . 0.9600 ?
    C22 H22B . 0.9600 ?
    C22 H22C . 0.9600 ?
    C23 H23A . 0.9600 ?
    C23 H23B . 0.9600 ?
    C23 H23C . 0.9600 ?
    C24 H24A . 0.9600 ?
    C24 H24B . 0.9600 ?
    C24 H24C . 0.9600 ?
loop_
    _geom_angle_atom_site_label_1
    _geom_angle_atom_site_label_2
    _geom_angle_atom_site_label_3
    _geom_angle_site_symmetry_1
    _geom_angle_site_symmetry_3
    _geom_angle
    _geom_angle_publ_flag
    O1 Mn1 O3 . . 158.49(10) ?
    O1 Mn1 O4 . . 101.13(9) ?
    O1 Mn1 O6 . . 89.82(10) ?
    O1 Mn1 O7 . . 106.33(11) ?
    O1 Mn1 N1 . . 90.10(10) ?
    O1 Mn1 C8 . . 130.01(11) ?
    O3 Mn1 O4 . . 58.45(9) ?
    O3 Mn1 N1 . . 88.47(10) ?
    O3 Mn1 C8 . . 29.30(10) ?
    O4 Mn1 C8 . . 29.15(10) ?
    O6 Mn1 O3 . . 95.59(9) ?
    O6 Mn1 O4 . . 87.77(9) ?
    O6 Mn1 N1 . . 168.98(10) ?
    O6 Mn1 C8 . . 91.77(10) ?
    O7 Mn1 O3 . . 95.10(10) ?
    O7 Mn1 O4 . . 150.12(10) ?
    O7 Mn1 O6 . . 80.84(9) ?
    O7 Mn1 N1 . . 88.61(10) ?
    O7 Mn1 C8 . . 123.23(11) ?
    N1 Mn1 O4 . . 103.05(9) ?
    N1 Mn1 C8 . . 96.71(10) ?
    C1 O1 Mn1 . . 129.0(2) ?
    C8 O3 Mn1 . . 92.4(2) ?
    C8 O4 Mn1 . . 89.7(2) ?
    Mn1 O6 H61 . . 98(3) ?
    Mn1 O6 H62 . . 116(3) ?
    H61 O6 H62 . . 107(3) ?
    Mn1 O7 H71 . . 116(3) ?
    Mn1 O7 H72 . . 132(3) ?
    H71 O7 H72 . . 107(3) ?
    C15 N1 Mn1 . . 122.6(2) ?
    C15 N1 C19 . . 117.9(3) ?
    C19 N1 Mn1 . . 119.4(2) ?
    C20 N2 H2A . . 120.0 ?
    C20 N2 H2B . . 120.0 ?
    H2A N2 H2B . . 120.0 ?
    C5 N3 C21 . . 115.4(3) ?
    C5 N3 C22 . . 116.3(3) ?
    C22 N3 C21 . . 112.0(3) ?
    C12 N4 C23 . . 120.6(4) ?
    C12 N4 C24 . . 120.6(4) ?
    C24 N4 C23 . . 118.7(4) ?
    O1 C1 O2 . . 123.6(3) ?
    O1 C1 C2 . . 117.5(3) ?
    O2 C1 C2 . . 118.9(3) ?
    C3 C2 C1 . . 120.6(3) ?
    C3 C2 C7 . . 117.9(3) ?
    C7 C2 C1 . . 121.5(3) ?
    C2 C3 H3 . . 119.2 ?
    C4 C3 C2 . . 121.6(3) ?
    C4 C3 H3 . . 119.2 ?
    C3 C4 C5 . . 120.7(3) ?
    C3 C4 H4 . . 119.7 ?
    C5 C4 H4 . . 119.7 ?
    C4 C5 N3 . . 119.7(3) ?
    C6 C5 C4 . . 117.7(3) ?
    C6 C5 N3 . . 122.6(3) ?
    C5 C6 H6 . . 119.5 ?
    C7 C6 C5 . . 120.9(3) ?
    C7 C6 H6 . . 119.5 ?
    C2 C7 H7 . . 119.4 ?
    C6 C7 C2 . . 121.2(3) ?
    C6 C7 H7 . . 119.4 ?
    O3 C8 C9 . . 119.8(3) ?
    O3 C8 Mn1 . . 58.31(17) ?
    O4 C8 O3 . . 119.4(3) ?
    O4 C8 C9 . . 120.7(3) ?
    O4 C8 Mn1 . . 61.14(17) ?
    C9 C8 Mn1 . . 177.8(3) ?
    C10 C9 C8 . . 120.8(3) ?
    C14 C9 C8 . . 120.9(3) ?
    C14 C9 C10 . . 118.3(3) ?
    C9 C10 H10 . . 119.5 ?
    C11 C10 C9 . . 121.1(4) ?
    C11 C10 H10 . . 119.5 ?
    C10 C11 C12 . . 121.2(4) ?
    C10 C11 H11 . . 119.4 ?
    C12 C11 H11 . . 119.4 ?
    N4 C12 C11 . . 121.2(4) ?
    N4 C12 C13 . . 121.2(4) ?
    C11 C12 C13 . . 117.5(3) ?
    C12 C13 H13 . . 119.5 ?
    C14 C13 C12 . . 121.1(4) ?
    C14 C13 H13 . . 119.5 ?
    C9 C14 H14 . . 119.6 ?
    C13 C14 C9 . . 120.9(4) ?
    C13 C14 H14 . . 119.6 ?
    N1 C15 C16 . . 122.8(3) ?
    N1 C15 H15 . . 118.6 ?
    C16 C15 H15 . . 118.6 ?
    C15 C16 C17 . . 118.8(3) ?
    C15 C16 H16 . . 120.6 ?
    C17 C16 H16 . . 120.6 ?
    C16 C17 C18 . . 118.4(3) ?
    C16 C17 C20 . . 123.0(3) ?
    C18 C17 C20 . . 118.4(3) ?
    C17 C18 H18 . . 120.5 ?
    C19 C18 C17 . . 118.9(3) ?
    C19 C18 H18 . . 120.5 ?
    N1 C19 C18 . . 123.0(3) ?
    N1 C19 H19 . . 118.5 ?
    C18 C19 H19 . . 118.5 ?
    O5 C20 N2 . . 123.6(3) ?
    O5 C20 C17 . . 118.9(3) ?
    N2 C20 C17 . . 117.6(3) ?
    N3 C21 H21A . . 109.5 ?
    N3 C21 H21B . . 109.5 ?
    N3 C21 H21C . . 109.5 ?
    H21A C21 H21B . . 109.5 ?
    H21A C21 H21C . . 109.5 ?
    H21B C21 H21C . . 109.5 ?
    N3 C22 H22A . . 109.5 ?
    N3 C22 H22B . . 109.5 ?
    N3 C22 H22C . . 109.5 ?
    H22A C22 H22B . . 109.5 ?
    H22A C22 H22C . . 109.5 ?
    H22B C22 H22C . . 109.5 ?
    N4 C23 H23A . . 109.5 ?
    N4 C23 H23B . . 109.5 ?
    N4 C23 H23C . . 109.5 ?
    H23A C23 H23B . . 109.5 ?
    H23A C23 H23C . . 109.5 ?
    H23B C23 H23C . . 109.5 ?
    N4 C24 H24A . . 109.5 ?
    N4 C24 H24B . . 109.5 ?
    N4 C24 H24C . . 109.5 ?
    H24A C24 H24B . . 109.5 ?
    H24A C24 H24C . . 109.5 ?
    H24B C24 H24C . . 109.5 ?
loop_
    _geom_torsion_atom_site_label_1
    _geom_torsion_atom_site_label_2
    _geom_torsion_atom_site_label_3
    _geom_torsion_atom_site_label_4
    _geom_torsion_site_symmetry_1
    _geom_torsion_site_symmetry_2
    _geom_torsion_site_symmetry_3
    _geom_torsion_site_symmetry_4
    _geom_torsion
    _geom_torsion_publ_flag
    O3 Mn1 O1 C1 . . . . 76.6(4) ?
    O4 Mn1 O1 C1 . . . . 59.4(3) ?
    O6 Mn1 O1 C1 . . . . -28.3(3) ?
    O7 Mn1 O1 C1 . . . . -108.7(3) ?
    N1 Mn1 O1 C1 . . . . 162.7(3) ?
    C8 Mn1 O1 C1 . . . . 63.9(3) ?
    O1 Mn1 O3 C8 . . . . -20.3(4) ?
    O4 Mn1 O3 C8 . . . . -0.29(18) ?
    O6 Mn1 O3 C8 . . . . 83.6(2) ?
    O7 Mn1 O3 C8 . . . . 164.89(19) ?
    N1 Mn1 O3 C8 . . . . -106.6(2) ?
    O1 Mn1 O4 C8 . . . . 172.96(19) ?
    O3 Mn1 O4 C8 . . . . 0.29(18) ?
    O6 Mn1 O4 C8 . . . . -97.66(19) ?
    O7 Mn1 O4 C8 . . . . -30.5(3) ?
    N1 Mn1 O4 C8 . . . . 80.2(2) ?
    O1 Mn1 N1 C15 . . . . -20.9(3) ?
    O1 Mn1 N1 C19 . . . . 154.6(3) ?
    O3 Mn1 N1 C15 . . . . 137.6(3) ?
    O3 Mn1 N1 C19 . . . . -46.9(3) ?
    O4 Mn1 N1 C15 . . . . 80.5(3) ?
    O4 Mn1 N1 C19 . . . . -103.9(3) ?
    O6 Mn1 N1 C15 . . . . -110.5(5) ?
    O6 Mn1 N1 C19 . . . . 65.1(6) ?
    O7 Mn1 N1 C15 . . . . -127.3(3) ?
    O7 Mn1 N1 C19 . . . . 48.3(3) ?
    C8 Mn1 N1 C15 . . . . 109.4(3) ?
    C8 Mn1 N1 C19 . . . . -75.0(3) ?
    O1 Mn1 C8 O3 . . . . 170.45(17) ?
    O1 Mn1 C8 O4 . . . . -9.0(2) ?
    O3 Mn1 C8 O4 . . . . -179.5(3) ?
    O4 Mn1 C8 O3 . . . . 179.5(3) ?
    O6 Mn1 C8 O3 . . . . -98.29(19) ?
    O6 Mn1 C8 O4 . . . . 82.22(19) ?
    O7 Mn1 C8 O3 . . . . -18.1(2) ?
    O7 Mn1 C8 O4 . . . . 162.42(17) ?
    N1 Mn1 C8 O3 . . . . 74.7(2) ?
    N1 Mn1 C8 O4 . . . . -104.83(19) ?
    Mn1 O1 C1 O2 . . . . 18.6(5) ?
    Mn1 O1 C1 C2 . . . . -161.6(2) ?
    Mn1 O3 C8 O4 . . . . 0.5(3) ?
    Mn1 O3 C8 C9 . . . . -178.7(3) ?
    Mn1 O4 C8 O3 . . . . -0.5(3) ?
    Mn1 O4 C8 C9 . . . . 178.7(3) ?
    Mn1 N1 C15 C16 . . . . 176.7(3) ?
    C19 N1 C15 C16 . . . . 1.1(5) ?
    C21 N3 C5 C4 . . . . -43.9(4) ?
    C21 N3 C5 C6 . . . . 139.4(3) ?
    C22 N3 C5 C4 . . . . -178.1(3) ?
    C22 N3 C5 C6 . . . . 5.3(5) ?
    C23 N4 C12 C11 . . . . 173.7(4) ?
    C23 N4 C12 C13 . . . . -7.1(6) ?
    C24 N4 C12 C11 . . . . -1.9(6) ?
    C24 N4 C12 C13 . . . . 177.3(4) ?
    O1 C1 C2 C3 . . . . -4.8(5) ?
    O1 C1 C2 C7 . . . . 173.5(3) ?
    O2 C1 C2 C3 . . . . 175.0(3) ?
    O2 C1 C2 C7 . . . . -6.7(5) ?
    C4 C3 C2 C1 . . . . 179.7(3) ?
    C4 C3 C2 C7 . . . . 1.4(5) ?
    C2 C3 C4 C5 . . . . -1.3(5) ?
    N3 C5 C4 C3 . . . . -176.6(3) ?
    C6 C5 C4 C3 . . . . 0.2(5) ?
    N3 C5 C6 C7 . . . . 177.4(3) ?
    C4 C5 C6 C7 . . . . 0.7(5) ?
    C5 C6 C7 C2 . . . . -0.6(5) ?
    C6 C7 C2 C1 . . . . -178.8(3) ?
    C6 C7 C2 C3 . . . . -0.5(5) ?
    O3 C8 C9 C10 . . . . -179.8(3) ?
    O3 C8 C9 C14 . . . . 0.9(5) ?
    O4 C8 C9 C10 . . . . 1.1(5) ?
    O4 C8 C9 C14 . . . . -178.3(3) ?
    C8 C9 C10 C11 . . . . -178.4(3) ?
    C14 C9 C10 C11 . . . . 0.9(5) ?
    C12 C11 C10 C9 . . . . 0.1(6) ?
    C10 C11 C12 N4 . . . . 178.1(4) ?
    C10 C11 C12 C13 . . . . -1.1(6) ?
    C14 C13 C12 N4 . . . . -178.1(4) ?
    C14 C13 C12 C11 . . . . 1.2(6) ?
    C9 C14 C13 C12 . . . . -0.1(6) ?
    C13 C14 C9 C8 . . . . 178.4(3) ?
    C13 C14 C9 C10 . . . . -0.9(5) ?
    N1 C15 C16 C17 . . . . -2.2(5) ?
    C18 C17 C16 C15 . . . . 1.3(5) ?
    C20 C17 C16 C15 . . . . -175.3(3) ?
    C16 C17 C18 C19 . . . . 0.5(5) ?
    C20 C17 C18 C19 . . . . 177.2(3) ?
    C16 C17 C20 O5 . . . . 148.3(3) ?
    C16 C17 C20 N2 . . . . -31.0(5) ?
    C18 C17 C20 O5 . . . . -28.3(5) ?
    C18 C17 C20 N2 . . . . 152.4(3) ?
    C18 C19 N1 Mn1 . . . . -174.9(3) ?
    C18 C19 N1 C15 . . . . 0.9(5) ?
    N1 C19 C18 C17 . . . . -1.6(5) ?
loop_
    _geom_hbond_atom_site_label_D
    _geom_hbond_atom_site_label_H
    _geom_hbond_atom_site_label_A
    _geom_hbond_site_symmetry_A
    _geom_hbond_distance_DH
    _geom_hbond_distance_HA
    _geom_hbond_distance_DA
    _geom_hbond_angle_DHA
    _geom_hbond_publ_flag
    N2 H2A O4 1_456 0.86 2.18 3.025(4) 167 yes
    N2 H2B O3 1_556 0.86 2.00 2.821(4) 159 yes
    O6 H61 O2 . 0.92(4) 1.78(4) 2.672(4) 162(4) yes
    O6 H62 O5 1_654 0.89(4) 1.85(4) 2.739(4) 175(4) yes
    O7 H71 N3 1_454 0.91(2) 1.96(2) 2.838(2) 161(2) yes
    O7 H72 O2 1_455 0.88(2) 1.80(2) 2.671(2) 170(2) yes
    C23 H23B Cg2 3_555 0.96 2.90 3.649(4) 136 yes
    C24 H24A Cg3 3_556 0.96 2.74 3.594(3) 149 yes
data_global
_journal_date_recd_electronic     2009-06-08
_journal_date_accepted     2009-07-10
_journal_name_full     'Acta Crystallographica, Section E'
_journal_year     2009
_journal_volume     65
_journal_issue      9
_journal_page_first     m1037
_journal_page_last     m1038
_journal_paper_category     QM
_journal_coeditor_code     DN2464
_publ_contact_author
;
Dr. Tuncer H\"okelek
Hacettepe University
Department of Physics
06800 Beytepe
Ankara
Turkey
;
_publ_contact_author_email     merzifon@hacettepe.edu.tr
_publ_contact_author_fax     '90(312)2352550'
_publ_contact_author_phone     '90(312)2977242'
_publ_section_title
;\
Diaquabis[4-(dimethylamino)benzoato-\k<i>O</i>](isonicotinamide-\k<i>N</i>^1^)\
manganese(II)
;
loop_
    _publ_author_name
    _publ_author_address
    'H\"okelek*, Tuncer'
;
Department of Physics
Hacettepe University
06800 Beytepe
Ankara
Turkey
;
    'Dal, Hakan'
;
Department of Chemistry
Faculty of Science
Anadolu University
26470 Yeniba\(glar
Eski\,sehir
Turkey
;
    'Tercan, Bar\?i\,s'
;
Department of Physics
Karab\"uk University
78050
Karab\"uk
Turkey
;
    'Aybirdi, \"Ozg\"ur'
;
Department of Chemistry
Kafkas University
63100 Kars
Turkey
;
    'Necefo\(glu, Hacali'
;
Department of Chemistry
Kafkas University
63100 Kars
Turkey
;
