# Supplementary material for: Diaqua­bis[4-(dimethyl­amino)benzoato-κO](isonicotinamide-κN 1)manganese(II)
Source: Acta Crystallogr Sect E Struct Rep Online. 2009 Aug 8;65(Pt 9):m1037–8. doi: 10.1107/S1600536809027093 (PMC2970058; doi:10.1107/S1600536809027093)
Supplement: Supplementary file 2 [file e-65-m1037-Isup2.hkl]

#
# h,k,l, Fc-squared, Fo-squared, sigma(Fo-squared) and status flag
#
data_I
_shelx_title ' tay3_1_0m in P 21/n'
_shelx_refln_list_code          4
_shelx_F_calc_maximum      193.26
_exptl_crystal_F_000      1132.00
_reflns_d_resolution_high  0.7460
 
loop_
 _symmetry_equiv_pos_as_xyz
 'x, y, z'
 '-x+1/2, y+1/2, -z+1/2'
 '-x, -y, -z'
 'x-1/2, -y-1/2, z-1/2'
 
_cell_length_a     6.9120
_cell_length_b    45.1365
_cell_length_c     8.1506
_cell_angle_alpha  90.000
_cell_angle_beta   93.889
_cell_angle_gamma  90.000
 
_shelx_F_squared_multiplier     1.000
 
loop_
 _refln_index_h
 _refln_index_k
 _refln_index_l
 _refln_F_squared_calc
 _refln_F_squared_meas
 _refln_F_squared_sigma
 _refln_observed_status
   2   0   0       83.09       81.20      5.85 o
   4   0   0     6520.72     6581.67    117.36 o
   6   0   0      260.39      416.61     23.93 o
   8   0   0       96.69      264.41     26.94 o
   1   1   0    18143.53    17941.56    310.77 o
   2   1   0      125.05      160.85     19.45 o
   3   1   0       97.00       95.63      9.75 o
   4   1   0       13.62      136.36      8.25 o
   5   1   0     1252.31     1231.90     16.70 o
   6   1   0     1601.86     1438.15     21.73 o
   7   1   0      108.51      144.06     16.66 o
   8   1   0     1493.55     1298.79     52.81 o
   9   1   0      203.84      210.88     18.92 o
   1   2   0     1914.51     2140.80    115.45 o
   2   2   0        5.16        2.46      3.01 o
   3   2   0       43.80      117.42      6.98 o
   4   2   0      602.72      673.09     11.40 o
   5   2   0        1.31      252.99     13.29 o
   6   2   0       69.24      242.05     18.46 o
   7   2   0      240.06      242.59     16.67 o
   8   2   0        1.53      112.16     27.65 o
   9   2   0       23.07      200.26     29.42 o
   1   3   0    12298.83    11426.66    159.47 o
   2   3   0     3279.57     2951.19     37.73 o
   3   3   0     4330.16     5001.65     63.17 o
   4   3   0     1592.43     1712.02     22.60 o
   5   3   0     4399.26     4053.86     48.53 o
   6   3   0       82.31      103.53     10.45 o
   7   3   0      341.73      333.55     18.92 o
   8   3   0      215.88      220.95     17.79 o
   9   3   0     1169.16     1088.77     39.72 o
   0   4   0    37349.54    32332.40   3419.45 o
   1   4   0      443.57      451.05      9.84 o
   2   4   0      136.45       92.95      5.93 o
   3   4   0     5383.08     5355.77     73.41 o
   4   4   0      510.91      422.08     13.61 o
   5   4   0     1272.47     1456.46     50.25 o
   6   4   0      713.25      675.83     16.40 o
   7   4   0      127.62      183.53     15.16 o
   8   4   0       60.74      150.99     24.10 o
   9   4   0      207.04      317.55     46.25 o
   1   5   0      377.41      470.45      6.71 o
   2   5   0     1602.20     1513.28     21.49 o
   3   5   0     4587.91     5134.40     64.78 o
   4   5   0       11.86       18.75      3.56 o
   5   5   0        3.12       32.06      6.11 o
   6   5   0     1022.13     1027.79     20.08 o
   7   5   0       48.24       90.38     18.79 o
   8   5   0     1894.43     1713.92     49.12 o
   9   5   0        3.77       43.28     14.03 o
   0   6   0    10636.72    10660.61    164.86 o
   1   6   0      516.35      565.54      7.24 o
   2   6   0     1288.12     1162.33     15.01 o
   3   6   0     2124.71     2719.43     36.41 o
   4   6   0      196.26      241.51     12.99 o
   5   6   0        8.26       35.43      5.48 o
   6   6   0        3.49       55.80     10.38 o
   7   6   0     1481.59     1316.58     39.22 o
   8   6   0       20.76       84.36     20.56 o
   9   6   0       71.53      136.90     18.42 o
   1   7   0    17417.57    16708.12    208.11 o
   2   7   0     1777.24     1537.75     19.04 o
   3   7   0     2147.04     2302.40     28.08 o
   4   7   0      877.36     1024.69     32.74 o
   5   7   0     3105.26     2971.09     47.65 o
   6   7   0       97.95      127.84      8.15 o
   7   7   0      232.44      414.30     22.33 o
   8   7   0       87.32      141.00     16.92 o
   9   7   0      166.90      197.74     20.91 o
   0   8   0     8551.13     7968.76    123.06 o
   1   8   0      113.54      151.86     10.76 o
   2   8   0      958.02      898.79     12.42 o
   3   8   0     2351.02     2449.67     29.70 o
   4   8   0     2579.36     2670.75     82.98 o
   5   8   0     1274.53     1364.26     45.68 o
   6   8   0      380.31      435.71     13.94 o
   7   8   0     2289.13     2075.03     53.25 o
   8   8   0       35.53      107.87     28.00 o
   9   8   0       29.88       60.38     15.16 o
   1   9   0    15440.98    14947.54    202.62 o
   2   9   0     1494.14     1413.32     15.43 o
   3   9   0     4832.84     5306.27     59.85 o
   4   9   0     5162.34     5366.64     69.08 o
   5   9   0       57.24      160.31     16.42 o
   6   9   0     2194.94     2156.76     40.54 o
   7   9   0       27.01      204.87     23.04 o
   8   9   0      691.43      645.99     28.32 o
   9   9   0       99.04      112.24     17.77 o
   0  10   0     4768.13     4752.46     98.36 o
   1  10   0    27379.42    26768.66    325.85 o
   2  10   0     1208.23     1202.09     13.63 o
   3  10   0     1859.49     1945.77     24.69 o
   4  10   0       53.05      126.52      8.13 o
   5  10   0      399.89      445.75     43.83 o
   6  10   0      257.66      405.91     40.67 o
   7  10   0      948.44      944.11     32.33 o
   8  10   0      243.36      257.86     30.13 o
   9  10   0      107.95      179.89     28.53 o
   1  11   0     7064.90     6769.39     92.29 o
   2  11   0     1522.40     1502.79     16.58 o
   3  11   0     2108.14     2133.48     26.75 o
   4  11   0      932.30      966.57     19.57 o
   5  11   0     2632.35     2520.19     36.87 o
   6  11   0        9.69       37.30      7.38 o
   7  11   0      353.14      497.80     43.95 o
   8  11   0       76.54      135.78     16.79 o
   9  11   0      521.14      525.37     27.42 o
   0  12   0    24669.86    23947.83    371.01 o
   1  12   0    32642.02    32027.69    391.89 o
   2  12   0      946.68      865.87     11.69 o
   3  12   0     2992.64     2732.47     28.62 o
   4  12   0     1328.92     1395.02     49.76 o
   5  12   0      873.70      933.04     39.58 o
   6  12   0       34.91       64.46      9.62 o
   7  12   0     1837.11     1762.62     47.85 o
   8  12   0      158.35      228.88     40.23 o
   9  12   0      216.09      234.98     20.83 o
   1  13   0    19278.94    18878.18    194.10 o
   2  13   0      347.17      272.62      7.98 o
   3  13   0      463.96      559.74      9.08 o
   4  13   0     3713.25     3644.13     43.88 o
   5  13   0       33.92      138.06     12.94 o
   6  13   0     1623.46     1479.13     31.46 o
   7  13   0       92.04      192.42     33.14 o
   8  13   0      839.52      775.71     31.20 o
   9  13   0      199.82      223.60     20.69 o
   0  14   0     8455.63     8372.43    100.08 o
   1  14   0        5.63      104.69     13.06 o
   2  14   0     2648.83     2520.02     42.03 o
   3  14   0       82.52       83.63      4.07 o
   4  14   0      710.29      683.40     24.30 o
   5  14   0     2040.50     1887.82     26.40 o
   6  14   0      561.90      612.48     35.76 o
   7  14   0       45.85       65.86     12.64 o
   8  14   0      249.68      290.85     19.79 o
   1  15   0       81.56      231.37      8.13 o
   2  15   0      302.15      267.12      9.97 o
   3  15   0        7.63       43.85      5.04 o
   4  15   0      556.12      598.47      9.50 o
   5  15   0     1060.78     1102.22     20.19 o
   6  15   0      249.82      265.63     12.46 o
   7  15   0        3.13       21.22     15.30 o
   8  15   0      111.70      169.55     21.62 o
   0  16   0      792.40      825.57     13.08 o
   1  16   0    11520.06    11347.98    101.38 o
   2  16   0     1737.11     1743.27     28.85 o
   3  16   0    10879.67    10549.09    110.66 o
   4  16   0      707.05      804.18     12.60 o
   5  16   0      149.76      189.45     15.54 o
   6  16   0       14.36       66.20     12.51 o
   7  16   0      605.59      536.67     18.61 o
   8  16   0      235.90      241.23     18.67 o
   1  17   0     4359.47     4280.58     44.71 o
   2  17   0    10642.03    10479.28    142.12 o
   3  17   0      275.73      579.76     38.29 o
   4  17   0      862.53      854.36     13.33 o
   5  17   0       20.49       42.84      5.91 o
   6  17   0      602.29      588.87     32.11 o
   7  17   0      203.87      224.69     12.89 o
   8  17   0      120.60      162.07     18.07 o
   0  18   0     2984.72     3184.12     40.90 o
   1  18   0      678.07      786.58     14.13 o
   2  18   0        2.93        2.48      2.13 o
   3  18   0     4208.68     3944.25     53.49 o
   4  18   0     1384.76     1372.67     18.99 o
   5  18   0      113.94      188.77     18.43 o
   6  18   0     1932.07     1721.71     35.48 o
   7  18   0      368.90      376.46     16.05 o
   8  18   0      381.59      389.94     22.74 o
   1  19   0      489.33      397.71      7.12 o
   2  19   0     5194.49     5020.46     63.56 o
   3  19   0     1045.57     1211.25     27.13 o
   4  19   0      488.64      526.60     10.17 o
   5  19   0     2443.98     2310.32     42.42 o
   6  19   0       13.44      202.03     18.79 o
   7  19   0       12.97       77.99     11.20 o
   8  19   0      244.17      250.96     26.58 o
   0  20   0     1582.83     1609.47     23.06 o
   1  20   0     2976.37     2638.23     29.36 o
   2  20   0     2759.84     2763.56     36.89 o
   3  20   0     6191.24     6045.23     72.34 o
   4  20   0      213.41      258.23     11.31 o
   5  20   0      627.73      682.79     35.47 o
   6  20   0      307.78      326.06     14.15 o
   7  20   0      691.60      703.16     21.91 o
   8  20   0       41.84       69.77     15.42 o
   1  21   0     8097.77     8093.29     82.48 o
   2  21   0     2575.73     2459.70     28.47 o
   3  21   0     1251.18     1279.51     43.38 o
   4  21   0      920.54      890.92     17.16 o
   5  21   0      145.25      211.94     11.07 o
   6  21   0       21.64       66.34     10.52 o
   7  21   0       28.72       92.04     22.11 o
   8  21   0       10.80       32.61     17.37 o
   0  22   0     6093.84     5900.21     73.19 o
   1  22   0     3400.33     3730.15     63.44 o
   2  22   0     2864.76     3038.11     34.43 o
   3  22   0       21.72       40.80     11.16 o
   4  22   0      426.47      424.30     11.25 o
   5  22   0      120.16      174.42     12.52 o
   6  22   0     1560.61     1511.82     33.08 o
   7  22   0       70.80       71.90     12.21 o
   8  22   0      251.02      220.46     24.81 o
   1  23   0     6509.73     6405.31     72.23 o
   2  23   0    14117.54    13648.26    140.16 o
   3  23   0       24.41       69.35      5.73 o
   4  23   0       41.25       94.71      6.01 o
   5  23   0     1718.67     1609.71     51.57 o
   6  23   0      103.82      245.77     20.38 o
   7  23   0      100.38      108.27     13.93 o
   8  23   0       12.83       46.79     18.08 o
   0  24   0     2702.02     2806.00     51.70 o
   1  24   0     3529.99     3688.38     39.59 o
   2  24   0      162.35      295.74     14.78 o
   3  24   0     1024.29      981.91     16.46 o
   4  24   0      553.61      519.68     14.56 o
   5  24   0      343.59      458.21     30.30 o
   6  24   0      693.39      680.44     24.68 o
   7  24   0      302.03      287.36     17.79 o
   8  24   0      530.12      528.11     36.15 o
   1  25   0     2845.27     2808.46     31.51 o
   2  25   0     2763.71     2897.43     32.96 o
   3  25   0      143.32      170.24      6.80 o
   4  25   0      209.57      271.45     13.94 o
   5  25   0     1682.16     1575.71     44.13 o
   6  25   0        5.40       70.12     15.24 o
   7  25   0       63.09      113.48     20.38 o
   8  25   0        7.88       18.79     15.95 o
   0  26   0      385.45      307.09      9.52 o
   1  26   0     1773.35     1859.80     22.49 o
   2  26   0      649.75      869.34     13.10 o
   3  26   0     1147.55     1137.42     17.23 o
   4  26   0      427.26      432.33     13.58 o
   5  26   0       67.98      174.64     26.58 o
   6  26   0     1796.27     1706.33     43.98 o
   7  26   0      506.88      522.85     23.31 o
   1  27   0      107.55      186.30      6.75 o
   2  27   0     4583.17     4329.94     47.27 o
   3  27   0      269.78      286.06     10.42 o
   4  27   0       61.54       97.12     10.77 o
   5  27   0       64.05       71.59     10.65 o
   6  27   0        4.95      133.68     61.32 o
   7  27   0      301.20      307.32     18.55 o
   0  28   0      193.71      202.36      8.41 o
   1  28   0     4580.09     4699.29     47.30 o
   2  28   0      177.88      245.92     12.45 o
   3  28   0      189.37      188.93     12.12 o
   4  28   0     1789.30     1714.34     32.52 o
   5  28   0      181.15      183.23     13.53 o
   6  28   0      234.45      227.23     15.78 o
   7  28   0        8.68       32.99     16.48 o
   1  29   0      908.14     1049.91     13.54 o
   2  29   0      777.94      778.50     12.78 o
   3  29   0      761.17      696.98     19.99 o
   4  29   0      879.82      948.82     22.00 o
   5  29   0      621.49      585.57     22.42 o
   6  29   0        0.06       33.33     12.05 o
   7  29   0       98.21      140.35     15.88 o
   0  30   0     1927.55     1846.12     30.78 o
   1  30   0       68.89      155.89      5.59 o
   2  30   0      173.13      222.25      7.46 o
   3  30   0     3725.76     3477.20     61.21 o
   4  30   0     2476.51     2461.52     38.25 o
   5  30   0        8.87       22.58     13.65 o
   6  30   0     1688.25     1573.76     83.82 o
   7  30   0      773.93      687.26     38.99 o
   1  31   0      712.12      802.25     12.27 o
   2  31   0     2875.88     2656.28     34.05 o
   3  31   0       46.34      116.81     25.52 o
   4  31   0      109.80      244.74     20.77 o
   5  31   0        1.27        0.03      7.72 o
   6  31   0      977.21     1073.48     33.71 o
   7  31   0      200.45      237.12     25.17 o
   0  32   0     1551.14     1423.55     32.20 o
   1  32   0     1574.92     1652.07     21.77 o
   2  32   0      628.79      670.99     13.05 o
   3  32   0      169.89      171.38      9.62 o
   4  32   0     1976.46     1812.58     32.04 o
   5  32   0      279.26      256.21     27.82 o
   6  32   0      680.33      733.55     27.44 o
   7  32   0       39.70       53.17     18.43 o
   1  33   0     1294.91     1279.49     19.71 o
   2  33   0      390.06      373.77     11.00 o
   3  33   0      558.88      545.62     15.31 o
   4  33   0       66.20      146.07     17.77 o
   5  33   0      756.61      691.66     19.08 o
   6  33   0        9.10       60.32     12.00 o
   7  33   0       66.53      105.27     21.98 o
   0  34   0      387.94      323.27     11.29 o
   1  34   0       16.86       60.28      5.79 o
   2  34   0      848.10      823.90     19.03 o
   3  34   0     1184.83     1095.26     23.04 o
   4  34   0      357.27      329.30     12.67 o
   5  34   0        2.43       23.18      7.84 o
   6  34   0      126.88      166.23     23.75 o
   7  34   0      407.76      462.54     34.03 o
   1  35   0      105.31      105.35      6.91 o
   2  35   0     1558.68     1591.57     32.71 o
   3  35   0      173.38      227.13     11.25 o
   4  35   0      229.86      277.74     12.03 o
   5  35   0      394.83      398.65     18.21 o
   6  35   0      352.67      386.37     22.51 o
   7  35   0       19.38       64.15     19.85 o
   0  36   0      502.93      442.86     18.79 o
   1  36   0      243.77      230.75      8.63 o
   2  36   0     3064.95     2923.70     45.65 o
   3  36   0     1102.55     1055.81     22.93 o
   4  36   0      946.67      933.46     26.57 o
   5  36   0      128.59      157.15     14.60 o
   6  36   0      235.14      244.78     19.63 o
   7  36   0        0.07        2.11     13.36 o
   1  37   0      903.08      821.12     15.66 o
   2  37   0     2583.18     2633.24     46.38 o
   3  37   0     1676.72     1678.40     33.87 o
   4  37   0     1499.38     1441.90     34.79 o
   5  37   0      516.22      490.42     20.26 o
   6  37   0      283.69      289.94     20.89 o
   7  37   0       59.26       86.93     27.82 o
   0  38   0       27.64       61.89     12.94 o
   1  38   0      166.07      210.11      8.65 o
   2  38   0      152.27      250.73     11.27 o
   3  38   0     3275.23     3187.62     50.39 o
   4  38   0      180.46      224.61     14.83 o
   5  38   0        7.61       37.21     10.99 o
   6  38   0      323.18      290.27     21.09 o
   7  38   0      497.70      452.85     26.75 o
   1  39   0      170.47      187.36     10.31 o
   2  39   0     1783.99     1696.32     31.14 o
   3  39   0     1692.03     1737.06     32.54 o
   4  39   0      369.16      369.19     17.83 o
   5  39   0      895.93      822.93     39.00 o
   6  39   0        4.05       22.14     13.69 o
   7  39   0       41.78       68.70     17.09 o
   0  40   0     2415.76     2185.20     51.11 o
   1  40   0        0.07       13.23      6.49 o
   2  40   0      257.63      311.01     12.69 o
   3  40   0      466.17      511.58     16.27 o
   4  40   0     1998.95     1877.91     45.55 o
   5  40   0       32.54       41.15     17.90 o
   6  40   0        1.87        4.49     12.85 o
   1  41   0      366.76      325.53     12.68 o
   2  41   0       10.25       29.57      8.35 o
   3  41   0       94.24      112.71     10.27 o
   4  41   0        2.36       47.06     11.05 o
   5  41   0       19.05       14.77     12.12 o
   6  41   0      124.60      144.67     19.50 o
   0  42   0      383.82      398.71     19.29 o
   1  42   0       21.33       46.90      7.81 o
   2  42   0      142.81      174.85     12.83 o
   3  42   0     1001.31     1000.52     23.66 o
   4  42   0       70.48       78.63     12.92 o
   5  42   0       27.94       45.24     14.09 o
   6  42   0      122.04      168.15     20.42 o
   1  43   0      151.18      185.04     10.98 o
   2  43   0     1208.48     1142.97     28.67 o
   3  43   0      249.44      297.75     13.55 o
   4  43   0       12.48       24.74     10.73 o
   5  43   0     1076.68      976.39     36.14 o
   6  43   0       90.50      159.25     20.51 o
   0  44   0      502.21      541.64     22.92 o
   1  44   0      383.92      366.68     13.73 o
   2  44   0      235.36      258.46     14.52 o
   3  44   0      196.74      201.89     13.90 o
   4  44   0      414.23      395.25     19.50 o
   5  44   0       38.11       92.86     21.09 o
   6  44   0      123.12      154.97     28.53 o
   1  45   0       38.68       44.86      8.17 o
   2  45   0      917.48      969.43     26.55 o
   3  45   0        8.54       22.87      8.70 o
   4  45   0       32.61       92.79     13.60 o
   5  45   0        0.28       -5.58     16.13 o
   6  45   0       53.68       69.16     17.79 o
   0  46   0     1894.24     1737.39     45.58 o
   1  46   0       16.96       49.86      8.47 o
   2  46   0      359.55      367.98     16.84 o
   3  46   0      267.22      302.49     15.77 o
   4  46   0      987.51      978.92     36.16 o
   5  46   0       13.32       37.42     14.75 o
   6  46   0       12.14       18.79     19.14 o
   1  47   0     1408.59     1380.63     28.22 o
   2  47   0      186.02      181.33     13.63 o
   3  47   0      965.34      959.26     27.35 o
   4  47   0        6.42       31.86     14.02 o
   5  47   0      449.24      469.47     28.53 o
   0  48   0     1377.74     1397.04     40.21 o
   1  48   0       64.99      136.03     11.13 o
   2  48   0      331.25      311.23     16.26 o
   3  48   0      316.77      314.67     16.63 o
   4  48   0        2.11        5.72     12.85 o
   5  48   0      161.50      221.33     23.21 o
   1  49   0        2.05       17.00      7.86 o
   2  49   0      637.31      659.99     22.73 o
   3  49   0       37.06       61.73     11.17 o
   4  49   0       20.53       15.52     13.83 o
   5  49   0      108.25      113.63     19.49 o
   0  50   0      430.50      423.60     22.30 o
   1  50   0      121.51      128.37     11.34 o
   2  50   0      170.59      204.61     15.16 o
   3  50   0      284.64      303.61     18.08 o
   4  50   0      278.18      262.49     21.78 o
   5  50   0        0.90        6.81     14.36 o
   1  51   0      205.89      207.99     14.79 o
   2  51   0       29.73       24.91     10.11 o
   3  51   0     1126.71     1111.81     31.03 o
   4  51   0      331.22      361.61     24.78 o
   0  52   0      201.66      216.54     17.79 o
   1  52   0      119.10      115.21     13.30 o
   2  52   0       96.17       99.94     13.14 o
   3  52   0      629.70      604.01     29.69 o
   4  52   0        0.36       12.40     14.42 o
   1  53   0      111.44      122.25     14.02 o
   2  53   0      459.63      451.12     20.23 o
   3  53   0       40.98       72.56     21.09 o
   4  53   0        7.28       -8.61     13.77 o
   0  54   0      729.21      772.68     44.30 o
   1  54   0       48.09       65.55     11.82 o
   2  54   0      194.81      225.38     23.21 o
   3  54   0        3.79       21.70     15.05 o
   4  54   0       75.98       63.55     18.30 o
   1  55   0      526.90      530.03     21.74 o
   2  55   0      132.20      205.59     16.86 o
   3  55   0      732.76      775.88     34.46 o
   0  56   0      258.70      277.88     29.06 o
   1  56   0       48.86      109.34     13.75 o
   2  56   0       12.98       12.38     10.35 o
   3  56   0     1565.82     1473.25     48.62 o
   1  57   0      536.18      494.69     26.43 o
   2  57   0      147.69      226.52     17.96 o
   3  57   0       34.67      113.05     19.66 o
   0  58   0      170.17      194.59     28.36 o
   1  58   0       20.93       38.18     13.66 o
   2  58   0      565.14      621.10     25.59 o
   1  59   0      196.95      243.06     22.24 o
   2  59   0      289.88      417.42     32.25 o
   0  60   0        8.75       20.91     18.43 o
   1  60   0       73.31      106.66     17.41 o
  -9   0   1      382.89      336.36     31.90 o
  -7   0   1      293.44      403.00     29.42 o
  -5   0   1     5194.32     4978.88     73.71 o
  -3   0   1       59.77      106.30      6.43 o
  -1   0   1    28667.17    29468.53    390.05 o
   1   0   1    22369.72    21551.68    516.42 o
   3   0   1      301.28      451.82     57.06 o
   5   0   1      805.49      790.40     34.74 o
   7   0   1        0.66        1.77     12.76 o
   9   0   1      817.11      742.55     45.72 o
  -9   1   1        2.52       39.65     13.89 o
  -8   1   1        1.45       11.84     10.74 o
  -7   1   1     1638.64     1416.25     41.48 o
  -6   1   1      260.29      362.95     25.87 o
  -5   1   1     1690.28     1936.45     45.78 o
  -4   1   1      591.76      550.22      8.34 o
  -3   1   1      907.63      780.28      9.84 o
  -2   1   1     1115.96     1025.99     14.59 o
  -1   1   1      684.46      813.07     29.13 o
   0   1   1     5696.77     5959.02     52.21 o
   1   1   1     2842.79     3029.60    144.61 o
   2   1   1       24.23       65.93      7.44 o
   3   1   1     4083.58     3974.08     51.57 o
   4   1   1      203.13      292.98     23.57 o
   5   1   1       77.68      239.13     40.58 o
   6   1   1      505.24      525.42     13.89 o
   7   1   1       62.33       69.12     12.65 o
   8   1   1        9.00       42.85     13.65 o
   9   1   1       20.27      134.25     29.95 o
  -9   2   1       22.03       47.67     14.54 o
  -8   2   1      112.06      152.72     17.52 o
  -7   2   1        7.11       71.95     17.72 o
  -6   2   1     3555.16     3239.67     70.93 o
  -5   2   1      587.44      730.31     11.03 o
  -4   2   1      447.45      442.44      7.26 o
  -3   2   1      279.43      378.29      7.25 o
  -2   2   1     2430.88     2426.29     33.40 o
  -1   2   1     8763.64     8579.91     77.13 o
   0   2   1      163.15      210.32      3.27 o
   1   2   1     5344.59     5181.37    112.53 o
   2   2   1     4308.05     4061.07     58.91 o
   4   2   1      440.14      722.09     53.49 o
   5   2   1     1141.76     1121.65     34.03 o
   6   2   1      281.14      366.48     16.70 o
   7   2   1        1.93        5.82     10.28 o
   8   2   1      433.66      411.87     22.55 o
   9   2   1      246.56      254.30     20.42 o
  -9   3   1       35.19       76.53     15.65 o
  -8   3   1       28.39       60.67     13.41 o
  -7   3   1      145.07      172.94     15.88 o
  -6   3   1      414.52      574.15     70.36 o
  -5   3   1     1345.51     1411.06     19.37 o
  -4   3   1      121.27       95.25      6.12 o
  -3   3   1     2090.81     2035.04     25.33 o
  -2   3   1      428.29      406.91     16.96 o
  -1   3   1      293.66      295.26      6.65 o
   0   3   1     1773.52     1847.29     17.31 o
   1   3   1     5509.72     6043.95    165.35 o
   2   3   1     3049.13     2859.23     42.75 o
   3   3   1      862.08      854.45     20.19 o
   4   3   1     4045.35     3870.15     60.38 o
   5   3   1     1413.18     1708.08     84.45 o
   6   3   1     2815.87     2709.13     40.92 o
   7   3   1        1.17       29.45     14.71 o
   8   3   1      200.36      250.54     18.54 o
   9   3   1        5.15       85.26     34.20 o
  -9   4   1      338.31      294.81     21.30 o
  -8   4   1       63.40      102.95     18.96 o
  -7   4   1      174.89      201.51     15.77 o
  -6   4   1      161.79      232.95     27.65 o
  -5   4   1     2470.20     2352.31     29.74 o
  -4   4   1      141.89      169.65     15.11 o
  -3   4   1      431.57      352.15     12.85 o
  -2   4   1       91.95      110.91      7.02 o
  -1   4   1     3257.28     3304.21     31.93 o
   0   4   1      990.61     1119.86     10.98 o
   1   4   1    29821.58    28383.82    478.57 o
   2   4   1      602.03      686.79     13.49 o
   3   4   1      687.32      695.35     22.04 o
   4   4   1       17.89       99.60     12.76 o
   5   4   1     5255.14     5001.99     59.19 o
   6   4   1      405.15      777.86     46.33 o
   7   4   1      171.96      270.81     49.98 o
   8   4   1       59.27      102.43     15.53 o
   9   4   1      880.93      815.83     33.83 o
  -9   5   1        0.84       47.96     14.23 o
  -8   5   1      257.26      263.71     19.04 o
  -7   5   1      543.37      518.53     23.43 o
  -6   5   1      151.17      179.70     19.49 o
  -5   5   1     1435.75     1672.90     26.20 o
  -4   5   1     1512.85     1557.43     20.25 o
  -3   5   1      175.35      183.96     10.59 o
  -2   5   1     4048.64     3868.87     46.21 o
  -1   5   1     1856.09     1918.67     17.88 o
   0   5   1     2762.38     2829.46     37.40 o
   1   5   1     4705.59     4613.03    106.69 o
   2   5   1      482.69      506.37     22.36 o
   3   5   1     8822.99     8676.38    124.30 o
   4   5   1       79.30       92.17      6.81 o
   5   5   1      691.03      997.99     26.84 o
   6   5   1     4487.15     3994.03     58.22 o
   7   5   1     1606.59     1440.09     41.23 o
   8   5   1      105.37      200.99     19.04 o
   9   5   1       70.10      149.83     24.10 o
  -9   6   1      236.53      241.55     19.92 o
  -8   6   1      369.74      328.46     20.90 o
  -7   6   1      234.14      278.58     28.53 o
  -6   6   1     1219.04     1218.01     35.33 o
  -5   6   1     3601.61     3283.43     45.21 o
  -4   6   1      318.68      515.20     15.50 o
  -3   6   1      102.18       99.22      8.59 o
  -2   6   1     2602.19     2538.38     31.31 o
  -1   6   1        4.91       18.86      1.98 o
   0   6   1     1557.48     1562.40     14.71 o
   1   6   1       26.19       24.29      3.33 o
   2   6   1     3827.42     3731.53     54.95 o
   3   6   1     1430.12     1519.24     58.42 o
   4   6   1       37.71      121.75      7.01 o
   5   6   1      233.57      243.23      8.48 o
   6   6   1     1504.51     1682.39     79.14 o
   7   6   1      102.88      243.20     15.09 o
   8   6   1      569.14      602.20     27.06 o
   9   6   1      104.50      127.52     18.14 o
  -9   7   1      178.74      189.99     20.68 o
  -8   7   1      105.75      227.37     18.04 o
  -7   7   1     1259.98     1067.71     34.83 o
  -6   7   1     1224.90     1373.38     93.89 o
  -5   7   1      413.14      618.64     22.67 o
  -4   7   1     7673.02     7708.47     96.08 o
  -3   7   1      105.52      141.13      5.32 o
  -2   7   1      877.39      863.40     12.52 o
  -1   7   1     2967.43     2938.86     26.75 o
   0   7   1    10954.45    10673.80     99.85 o
   1   7   1     2514.92     2571.84     28.16 o
   2   7   1     3984.96     3750.63     50.15 o
   3   7   1      220.65      329.56      9.81 o
   4   7   1     1560.46     1578.07     24.89 o
   5   7   1        6.41       48.62      9.15 o
   6   7   1      713.97      770.16     29.01 o
   7   7   1        2.74       39.86      8.44 o
   8   7   1      328.55      406.07     22.54 o
   9   7   1        9.23       47.02     14.28 o
  -9   8   1      110.01      166.86     19.80 o
  -8   8   1     1238.73     1105.49     37.83 o
  -7   8   1      209.28      381.52     45.55 o
  -6   8   1     4697.40     4363.01     71.05 o
  -5   8   1     1817.55     1822.73     33.81 o
  -4   8   1      297.98      322.14     10.40 o
  -3   8   1      341.90      392.16     12.60 o
  -2   8   1       15.76       25.41      2.80 o
  -1   8   1     1539.34     1522.65     14.65 o
   0   8   1    10324.24    10082.10     83.88 o
   1   8   1     9865.95     9879.13    101.66 o
   2   8   1      873.56      869.81     16.16 o
   3   8   1     1479.74     1541.23     85.91 o
   4   8   1     3006.79     2838.95     49.16 o
   5   8   1      413.18      420.40     10.81 o
   6   8   1       11.35       90.35     10.39 o
   7   8   1       90.28      128.33     21.55 o
   8   8   1      394.10      427.62     47.14 o
   9   8   1      119.62      175.11     20.15 o
  -9   9   1      307.56      366.28     23.66 o
  -8   9   1      232.71      286.96     31.37 o
  -7   9   1     1926.56     1829.87     49.24 o
  -6   9   1     2613.22     2687.37     67.09 o
  -5   9   1      499.14      566.30     25.33 o
  -4   9   1        0.37       30.84      9.22 o
  -3   9   1    12404.46    12311.64    127.59 o
  -2   9   1      690.65      597.56      8.90 o
  -1   9   1      526.01      566.71      6.94 o
   0   9   1    16507.92    16093.62    139.53 o
   1   9   1      108.57      131.27      5.18 o
   2   9   1      183.31      210.02      7.06 o
   3   9   1     4570.51     4076.76     62.57 o
   4   9   1      327.32      464.92     16.06 o
   5   9   1       27.99       50.36      5.53 o
   6   9   1      576.81      552.30     16.58 o
   7   9   1      700.69      671.83     20.58 o
   8   9   1       37.19       88.20     14.65 o
   9   9   1      201.70      217.05     22.02 o
  -9  10   1      175.75      262.60     21.95 o
  -8  10   1       36.74       98.53     21.62 o
  -7  10   1      479.16      499.48     36.15 o
  -6  10   1     2579.90     2609.96     46.81 o
  -5  10   1      840.48      797.06     19.38 o
  -4  10   1     1970.72     2027.51     79.18 o
  -3  10   1     3493.42     3949.92     43.13 o
  -2  10   1     8802.35     8869.78     86.82 o
  -1  10   1     1469.10     1481.96     15.30 o
   0  10   1     1861.18     2138.51     31.85 o
   1  10   1      698.74      684.68      7.22 o
   2  10   1      460.36      460.75      7.92 o
   3  10   1      451.61      481.01     14.91 o
   4  10   1      525.68      732.97     14.85 o
   5  10   1      355.90      289.96      8.52 o
   6  10   1      593.15      637.76     15.94 o
   7  10   1        1.83       47.91     22.24 o
   8  10   1      210.38      237.11     18.11 o
   9  10   1      115.81      122.37     18.53 o
  -9  11   1       83.08      173.37     20.42 o
  -8  11   1     1747.70     1492.47     45.73 o
  -7  11   1       59.12      163.04     31.55 o
  -6  11   1      632.12      772.29     41.35 o
  -5  11   1        3.11       59.40      8.31 o
  -4  11   1     3875.43     3853.85     52.25 o
  -3  11   1        7.59       36.21      4.09 o
  -2  11   1      436.81      559.11     20.03 o
  -1  11   1     1244.71     1305.87     16.15 o
   0  11   1      931.85     1060.31     10.40 o
   1  11   1      176.32      246.58      5.16 o
   2  11   1     5029.74     5203.31     59.44 o
   3  11   1     2594.81     2810.55     44.77 o
   4  11   1      582.72      628.28     34.49 o
   5  11   1       57.36       90.76      5.97 o
   6  11   1      382.01      468.12     13.61 o
   7  11   1        2.73       29.26     20.51 o
   8  11   1      225.31      267.22     19.11 o
  -9  12   1       28.37       63.75     15.40 o
  -8  12   1      691.45      660.17     28.82 o
  -7  12   1      814.00      717.41     27.90 o
  -6  12   1     1105.18     1067.94     25.11 o
  -5  12   1      716.54      719.80     18.50 o
  -4  12   1      960.97      972.54     26.23 o
  -3  12   1     2327.31     2386.35     27.60 o
  -2  12   1      363.56      316.18      5.34 o
  -1  12   1      611.63      594.82      8.25 o
   0  12   1     1868.24     2244.28     34.16 o
   1  12   1    19433.62    19499.76    176.88 o
   2  12   1    16042.00    16996.02    186.35 o
   3  12   1     2992.90     3024.21     57.77 o
   4  12   1     4179.09     4197.50     56.58 o
   5  12   1       77.09      112.93      6.43 o
   6  12   1      887.35      888.01     19.33 o
   7  12   1      164.94      205.54     11.90 o
   8  12   1      453.06      479.36     24.43 o
  -9  13   1      134.61      137.09     19.14 o
  -8  13   1      117.86      169.20     18.16 o
  -7  13   1     1690.02     1488.22     43.09 o
  -6  13   1     1001.42      857.20     22.03 o
  -5  13   1      110.64      221.83     13.10 o
  -4  13   1      926.53      940.47     13.46 o
  -3  13   1     1928.80     1625.75     20.10 o
  -2  13   1        1.53       46.36      8.86 o
  -1  13   1       27.47       46.51      3.46 o
   0  13   1    27574.41    27070.81    225.21 o
   1  13   1     1905.62     1913.61     17.56 o
   2  13   1      898.64     1162.46     31.22 o
   3  13   1    12224.43    12526.31    183.36 o
   4  13   1      392.45      531.97     23.90 o
   5  13   1       16.29       46.29      9.52 o
   6  13   1      645.81      658.28     26.04 o
   7  13   1     1961.89     1969.24     34.55 o
   8  13   1      113.32      142.67     30.13 o
  -8  14   1        3.21      153.83     25.52 o
  -7  14   1       41.06       95.34     19.85 o
  -6  14   1      644.86      710.40     20.69 o
  -5  14   1     3107.29     2804.20     54.40 o
  -4  14   1      857.17      796.79     12.14 o
  -3  14   1      561.31      556.60      8.44 o
  -2  14   1     3907.40     3592.54     36.94 o
  -1  14   1     2063.17     1950.21     22.27 o
   0  14   1    21558.63    21174.79    175.95 o
   1  14   1     7738.16     7493.17     67.61 o
   2  14   1     8171.96     8872.77     99.21 o
   3  14   1     1228.79     1325.17     29.85 o
   4  14   1      149.00      204.47     12.84 o
   5  14   1      629.32      583.10     12.40 o
   6  14   1      378.08      430.20     13.30 o
   7  14   1       47.73      239.59     31.01 o
   8  14   1        7.37        5.32     10.78 o
  -8  15   1     1291.06     1145.35     39.08 o
  -7  15   1      140.45      180.33     17.29 o
  -6  15   1      442.27      425.76     16.02 o
  -5  15   1       31.79       88.67      9.88 o
  -4  15   1      569.21      569.32     11.62 o
  -3  15   1      663.86      825.80     11.24 o
  -2  15   1      704.98      819.38     16.58 o
  -1  15   1      179.37      201.70      8.75 o
   0  15   1     9021.88     9282.61     78.20 o
   1  15   1      979.45     1109.65     11.33 o
   2  15   1     3889.71     4051.46     43.67 o
   3  15   1        5.07       34.55      9.31 o
   4  15   1      749.27      746.65     43.99 o
   5  15   1       81.93      104.65      6.29 o
   6  15   1      686.50      758.40     17.96 o
   7  15   1      292.71      340.13     16.17 o
   8  15   1       20.41       42.68     12.86 o
  -8  16   1      114.77      205.47     18.67 o
  -7  16   1        0.93       84.85     50.86 o
  -6  16   1       26.78       99.49      9.68 o
  -5  16   1      114.65      111.22      7.60 o
  -4  16   1     1276.07     1273.09     26.13 o
  -3  16   1      868.46      978.34     30.17 o
  -2  16   1     8147.21     7859.65     77.69 o
  -1  16   1     2672.66     2910.97     34.57 o
   0  16   1      182.93      337.21     10.82 o
   1  16   1      604.20      655.24      7.32 o
   2  16   1     6613.38     6237.70     55.31 o
   3  16   1      154.13      182.36      7.94 o
   4  16   1     5946.19     6070.87     94.39 o
   5  16   1      124.59      121.20      6.85 o
   6  16   1     1907.64     1683.43     29.90 o
   7  16   1      755.57      770.82     21.00 o
   8  16   1      164.08      164.11     25.17 o
  -8  17   1      143.92      170.99     18.55 o
  -7  17   1     1095.75     1041.10     46.79 o
  -6  17   1      137.01      153.55     10.82 o
  -5  17   1      238.17      237.74     13.22 o
  -4  17   1     2085.98     2061.49     25.77 o
  -3  17   1     8670.08     8971.74     89.01 o
  -2  17   1       72.54      104.08     10.64 o
  -1  17   1        2.51       13.01      3.74 o
   0  17   1     2041.46     1892.78     19.08 o
   1  17   1     1858.92     1690.19     18.29 o
   2  17   1      130.33      213.82     14.94 o
   3  17   1     2334.30     2144.43     37.25 o
   4  17   1      159.48      214.80     14.45 o
   5  17   1       37.35       65.19      7.77 o
   6  17   1        7.71       65.57     17.01 o
   7  17   1     2187.45     2084.38     37.93 o
   8  17   1       38.77       43.95     18.43 o
  -8  18   1       33.09       48.83     13.39 o
  -7  18   1      310.75      372.33     20.78 o
  -6  18   1      203.50      188.35     11.17 o
  -5  18   1     2014.67     1829.98     35.45 o
  -4  18   1      453.78      583.64     18.18 o
  -3  18   1     7669.14     7883.71     95.02 o
  -2  18   1       34.01       33.57      3.10 o
  -1  18   1      820.03      694.28     11.06 o
   0  18   1     4885.90     4945.96     45.33 o
   1  18   1     9749.81     9388.63     83.30 o
   2  18   1      302.07      365.94      6.00 o
   3  18   1      502.89      570.87     12.38 o
   4  18   1      716.22      764.25     17.06 o
   5  18   1     1192.93     1066.28     23.02 o
   6  18   1      402.67      367.29     14.25 o
   7  18   1      211.03      422.23     16.49 o
   8  18   1      112.95      135.75     23.75 o
  -8  19   1      127.56      123.52     16.79 o
  -7  19   1      681.92      647.09     26.93 o
  -6  19   1       15.66       46.86     10.42 o
  -5  19   1      388.17      406.95     28.33 o
  -4  19   1     1895.64     1877.66     22.46 o
  -3  19   1      123.38      297.02     14.53 o
  -2  19   1       33.55       52.03      3.46 o
  -1  19   1     2638.87     2443.01     27.37 o
   0  19   1     1726.92     1652.87     18.28 o
   1  19   1     1219.82     1364.53     22.60 o
   2  19   1     2238.45     2259.37     21.23 o
   3  19   1        5.07       11.24      3.75 o
   4  19   1     1036.67     1071.70     19.49 o
   5  19   1      946.58      832.56     17.55 o
   6  19   1     1139.33     1009.31     24.49 o
   7  19   1      972.25     1043.72     32.54 o
  -8  20   1       79.09       85.56     15.16 o
  -7  20   1       34.64      103.71     14.48 o
  -6  20   1        3.33       11.10      6.76 o
  -5  20   1       24.95       57.83      7.73 o
  -4  20   1      521.06      613.35     12.59 o
  -3  20   1     3473.57     3621.82     48.72 o
  -2  20   1     1022.81      926.56     13.48 o
  -1  20   1      693.68      853.01     12.00 o
   0  20   1     2678.58     2895.37     32.09 o
   1  20   1     4780.79     4800.83     44.37 o
   2  20   1     8053.55     7778.18     69.89 o
   3  20   1       20.75       26.36      3.45 o
   4  20   1     1391.69     1315.34     26.87 o
   5  20   1       56.76       62.69      8.59 o
   6  20   1      661.09      695.60     19.85 o
   7  20   1       29.47      100.03     24.99 o
  -8  21   1       15.34       10.27     11.10 o
  -7  21   1      652.78      630.33     26.81 o
  -6  21   1      175.93      210.20     14.71 o
  -5  21   1      445.18      451.11     27.38 o
  -4  21   1     3744.54     3724.36     43.29 o
  -3  21   1     4931.03     5185.84     69.26 o
  -2  21   1     1397.24     1460.72     19.36 o
  -1  21   1        2.46       26.51      2.72 o
   0  21   1    10897.04    10658.96    114.56 o
   1  21   1     1166.73     1325.01     14.69 o
   2  21   1        4.49       32.62      6.47 o
   3  21   1      722.66      673.57      9.71 o
   4  21   1      556.59      571.26     16.09 o
   5  21   1       13.90       17.25      7.32 o
   6  21   1      140.48      203.38     14.01 o
   7  21   1      173.75      209.27     15.41 o
  -8  22   1      115.68      160.59     18.86 o
  -7  22   1      282.75      338.38     20.12 o
  -6  22   1      571.63      549.35     18.29 o
  -5  22   1     1931.20     1833.45     36.43 o
  -4  22   1       17.29       48.53      6.70 o
  -3  22   1      561.00      762.43     44.76 o
  -2  22   1      339.56      404.78      9.46 o
  -1  22   1     3146.24     3033.47     36.89 o
   0  22   1     2536.65     2885.27     34.55 o
   1  22   1       14.48       38.79      3.38 o
   2  22   1       48.27       75.56      3.43 o
   3  22   1      769.14      779.96     10.95 o
   4  22   1      422.53      412.56     13.77 o
   5  22   1      509.60      476.39     16.05 o
   6  22   1      400.59      351.71     17.41 o
   7  22   1      335.11      374.68     19.41 o
  -8  23   1       16.69       15.24     11.78 o
  -7  23   1      885.49      790.34     30.55 o
  -6  23   1       55.12      108.10     10.49 o
  -5  23   1       69.59       76.01     10.85 o
  -4  23   1      104.39      140.50      7.48 o
  -3  23   1     3228.44     3240.53     45.95 o
  -2  23   1       48.24      105.22      4.89 o
  -1  23   1     1054.59      991.65     13.08 o
   0  23   1     5511.00     5374.49     60.55 o
   1  23   1      612.24      620.69      8.81 o
   2  23   1       25.46       59.43      4.85 o
   3  23   1      230.04      251.84      6.70 o
   4  23   1      686.13      737.59     32.96 o
   5  23   1       87.70      114.12     10.64 o
   6  23   1       22.17       64.86     15.60 o
   7  23   1      550.17      605.74     34.38 o
  -8  24   1       59.99       66.19     14.66 o
  -7  24   1       41.05       69.99     13.41 o
  -6  24   1      218.28      224.27     12.70 o
  -5  24   1      122.47      145.20     10.71 o
  -4  24   1      582.36      583.04     26.90 o
  -3  24   1     2396.24     2410.04     50.24 o
  -2  24   1     3419.54     3159.91     38.69 o
  -1  24   1      754.83      763.36     10.38 o
   0  24   1       11.53      261.88     10.09 o
   1  24   1      133.18      203.24      6.05 o
   2  24   1     7836.02     7944.55     71.82 o
   3  24   1      103.20       97.47      5.07 o
   4  24   1      534.53      547.08     17.27 o
   5  24   1       44.59       46.60      8.33 o
   6  24   1       16.69       19.49     12.76 o
   7  24   1       33.81      106.69     18.79 o
  -8  25   1       78.59       82.23     21.62 o
  -7  25   1       79.18       93.47     11.64 o
  -6  25   1      485.90      440.00     18.51 o
  -5  25   1       95.35      138.94     10.64 o
  -4  25   1      960.76      948.60     20.90 o
  -3  25   1      508.42      550.29     23.84 o
  -2  25   1      112.64      188.48      9.24 o
  -1  25   1       67.78      103.04      4.25 o
   0  25   1    11353.14    10838.29    131.08 o
   1  25   1     4387.85     4304.67     41.01 o
   3  25   1      125.71      138.12      5.54 o
   4  25   1     2438.70     2260.15     50.25 o
   5  25   1      192.60      216.21     20.20 o
   6  25   1      476.29      420.72     28.00 o
   7  25   1       15.21       68.41     17.37 o
  -8  26   1       58.03       69.82     21.98 o
  -7  26   1      393.77      430.49     21.54 o
  -6  26   1       39.62       63.75     18.96 o
  -5  26   1      640.01      623.37     23.05 o
  -4  26   1      281.29      314.02     20.56 o
  -3  26   1      200.63      181.79      7.04 o
  -2  26   1     1295.09     1185.08     15.56 o
  -1  26   1     3000.32     2906.70     29.30 o
   0  26   1        0.88      413.60     16.40 o
   1  26   1      862.22      927.57     12.00 o
   2  26   1      549.76      496.77      8.08 o
   3  26   1      233.18      262.93      8.55 o
   4  26   1      143.84      187.52     18.43 o
   5  26   1     4703.13     4094.15     80.59 o
   6  26   1      352.08      354.44     25.87 o
   7  26   1     1216.03     1184.54     51.39 o
  -8  27   1        0.24       13.82     17.01 o
  -7  27   1      777.99      756.38     28.66 o
  -6  27   1       27.32       36.64     10.49 o
  -5  27   1       80.48      136.33     15.06 o
  -4  27   1       49.68       58.04      9.90 o
  -3  27   1       66.16      130.48     16.64 o
  -2  27   1     1419.28     1348.39     17.26 o
  -1  27   1     3888.46     3606.50     41.42 o
   0  27   1     2082.50     2051.29     26.90 o
   1  27   1     4588.32     4479.90     48.40 o
   2  27   1      405.71      479.35      8.07 o
   3  27   1      766.23      730.22     14.54 o
   4  27   1      107.66      140.50     11.50 o
   5  27   1      253.24      485.72     37.22 o
   6  27   1      152.88      174.38     20.56 o
   7  27   1      502.33      590.50     35.80 o
  -8  28   1      178.30      202.74     28.71 o
  -7  28   1       31.64       87.65     25.87 o
  -6  28   1       41.65       49.79     11.13 o
  -5  28   1      572.42      551.22     21.80 o
  -4  28   1       59.08       97.17     11.40 o
  -3  28   1     3107.37     2970.90     49.36 o
  -2  28   1      250.29      318.89      7.45 o
  -1  28   1      855.36      978.03     13.56 o
   0  28   1      276.12      432.03      9.77 o
   1  28   1       61.18      218.91      6.39 o
   2  28   1     1251.70     1237.27     16.08 o
   3  28   1      193.80      211.71      8.15 o
   4  28   1      100.81      125.74      9.09 o
   5  28   1     2075.48     1917.87     66.63 o
   6  28   1      296.54      268.66     24.10 o
   7  28   1       51.56      107.40     20.20 o
  -8  29   1      238.94      271.85     28.36 o
  -7  29   1       31.50       25.34     11.53 o
  -6  29   1      597.07      576.82     23.79 o
  -5  29   1      761.79      722.86     25.44 o
  -4  29   1     4862.92     4501.25     89.46 o
  -3  29   1     1823.52     1887.95     30.15 o
  -2  29   1      310.57      357.00      7.39 o
  -1  29   1      782.07      748.83     11.58 o
   0  29   1     6519.81     6043.52     68.87 o
   1  29   1      167.39      200.59      6.32 o
   2  29   1      254.04      305.20      7.66 o
   3  29   1      210.46      206.52      8.20 o
   4  29   1      285.65      318.45     11.87 o
   5  29   1       77.62      174.56     26.58 o
   6  29   1      296.06      293.12     25.17 o
   7  29   1        0.02       -1.06     13.47 o
  -8  30   1      157.53      222.94     29.77 o
  -7  30   1        9.88       45.07     12.16 o
  -6  30   1      624.12      603.93     24.68 o
  -5  30   1     1371.49     1294.30     36.47 o
  -4  30   1     1197.03     1225.29     33.96 o
  -3  30   1     2407.01     2309.29     29.96 o
  -2  30   1     3805.07     3697.42     36.88 o
  -1  30   1       98.60      136.65      5.52 o
   0  30   1       17.35      248.92      9.48 o
   1  30   1     1439.89     1356.22     29.07 o
   2  30   1      834.45      810.76     13.19 o
   3  30   1      110.09      144.86      7.73 o
   4  30   1       81.53      101.18      8.87 o
   5  30   1      854.79      808.11     24.02 o
   6  30   1      126.13      172.61     20.91 o
   7  30   1      193.72      222.94     27.29 o
  -7  31   1     1339.53     1208.12     38.32 o
  -6  31   1       14.50       58.83     13.82 o
  -5  31   1      705.48      736.29     26.31 o
  -4  31   1      274.65      360.81     17.92 o
  -3  31   1     4102.13     3874.85     46.10 o
  -2  31   1      424.30      565.08     10.16 o
  -1  31   1     2947.47     2944.26     32.07 o
   0  31   1      207.20      222.72      7.12 o
   1  31   1      414.77      459.82     10.36 o
   2  31   1        5.32       43.36      4.53 o
   3  31   1      165.60      207.17      8.72 o
   4  31   1      304.66      330.12     12.43 o
   5  31   1       11.08       89.32     17.01 o
   6  31   1      107.49      143.05     16.86 o
   7  31   1      475.28      485.23     33.67 o
  -7  32   1        0.84       71.74     21.27 o
  -6  32   1      312.73      252.72     17.29 o
  -5  32   1        7.96       51.73     10.65 o
  -4  32   1     1538.45     1541.02     67.34 o
  -3  32   1      273.86      371.01     14.60 o
  -2  32   1       26.99       47.78      5.88 o
  -1  32   1      489.64      608.23     11.53 o
   0  32   1      127.52      171.25      6.66 o
   1  32   1     1641.18     1462.77     21.33 o
   2  32   1     2058.30     1979.27     26.74 o
   3  32   1      591.29      593.81     22.38 o
   4  32   1       11.85       38.05      7.32 o
   5  32   1     4099.39     3585.59     66.50 o
   6  32   1        0.30       -1.70     11.08 o
   7  32   1       12.66       56.32     15.24 o
  -7  33   1        6.15        4.31     10.88 o
  -6  33   1      106.05      138.25     15.54 o
  -5  33   1       67.08       91.14     12.64 o
  -4  33   1      259.07      343.68     17.93 o
  -3  33   1      663.21      623.29     14.46 o
  -2  33   1     1975.70     1960.01     26.74 o
  -1  33   1      313.44      363.09      9.82 o
   0  33   1     2657.32     2497.50     36.85 o
   1  33   1      403.88      426.99     11.34 o
   2  33   1      383.99      427.09     11.62 o
   3  33   1     5012.73     4909.17     62.05 o
   4  33   1     3610.41     3348.77     61.96 o
   5  33   1       28.89      108.11     16.70 o
   6  33   1       87.96      138.11     36.86 o
   7  33   1        0.79       18.41     13.29 o
  -7  34   1       21.12       20.20     12.03 o
  -6  34   1      481.33      470.89     22.80 o
  -5  34   1      886.05      835.81     28.94 o
  -4  34   1      897.34      853.21     20.89 o
  -3  34   1       34.07       43.61      6.34 o
  -2  34   1     1660.70     1599.73     23.23 o
  -1  34   1       72.57      172.14      7.68 o
   0  34   1      643.12      664.80     13.41 o
   1  34   1       50.17      103.68      7.37 o
   2  34   1      442.56      370.05     11.09 o
   3  34   1      890.18     1053.01     19.75 o
   4  34   1     1609.43     1570.96     36.05 o
   5  34   1      282.72      259.36     15.36 o
   6  34   1       24.81       42.31     13.71 o
   7  34   1      470.25      499.02     26.79 o
  -7  35   1       74.10       82.41     15.16 o
  -6  35   1       10.51       37.47     11.64 o
  -5  35   1       67.98      135.30     14.54 o
  -4  35   1        4.48       24.48      7.52 o
  -3  35   1       16.93       16.77      6.91 o
  -2  35   1       34.56      122.32      7.79 o
  -1  35   1     4745.22     4529.17     62.95 o
   0  35   1       27.87       74.11      6.91 o
   1  35   1     1861.70     1797.41     27.59 o
   2  35   1       10.70       36.47      6.07 o
   3  35   1     4629.23     4500.30     58.24 o
   4  35   1        0.85       89.81     15.40 o
   5  35   1      411.31      442.95     19.09 o
   6  35   1      632.91      537.90     26.39 o
   7  35   1      373.74      487.45     26.79 o
  -7  36   1        3.13        2.91     11.35 o
  -6  36   1        4.56        7.62     10.28 o
  -5  36   1      552.97      543.19     19.85 o
  -4  36   1        3.26        3.34      6.95 o
  -3  36   1        2.74       11.23      6.90 o
  -2  36   1     1077.00     1068.19     19.78 o
  -1  36   1     1166.37     1276.04     20.42 o
   0  36   1        0.95       16.98      7.02 o
   1  36   1      785.50      868.57     17.39 o
   2  36   1     1192.38     1282.45     22.34 o
   3  36   1      363.33      518.42     25.08 o
   4  36   1     1462.45     1463.50     35.18 o
   5  36   1     1042.82      979.83     28.55 o
   6  36   1      180.55      207.90     19.33 o
   7  36   1      103.74      138.78     19.41 o
  -7  37   1       27.64       34.38     18.43 o
  -6  37   1        3.62       19.85     10.78 o
  -5  37   1        9.43       25.29      8.41 o
  -4  37   1      422.80      429.93     15.34 o
  -3  37   1      867.00      867.86     20.99 o
  -2  37   1        3.44       78.70      7.20 o
  -1  37   1     1515.89     1503.44     27.27 o
   0  37   1      297.07      249.60     12.63 o
   1  37   1     2349.11     2276.04     33.39 o
   2  37   1     4282.63     4043.93     57.88 o
   3  37   1      899.75      927.64     21.84 o
   4  37   1     1381.84     1468.57     29.42 o
   5  37   1      329.70      383.17     20.22 o
   6  37   1       39.53       65.50     15.77 o
   7  37   1       66.47       83.46     17.63 o
  -7  38   1      240.74      302.69     30.13 o
  -6  38   1     1985.06     1909.61     42.79 o
  -5  38   1        4.13       10.31      8.00 o
  -4  38   1      485.62      461.44     16.05 o
  -3  38   1      165.81      191.47     11.30 o
  -2  38   1     2290.54     2266.22     33.78 o
  -1  38   1       46.27      143.52      9.60 o
   0  38   1       38.59       53.19      8.75 o
   1  38   1        2.55       85.10      8.53 o
   2  38   1      675.14      767.44     18.28 o
   3  38   1        3.84       26.10      7.39 o
   4  38   1     2712.74     2627.87     44.39 o
   5  38   1        9.46       28.46     10.55 o
   6  38   1       52.58       66.47     15.65 o
   7  38   1        0.57       -2.32     25.87 o
  -7  39   1      582.28      670.88     43.42 o
  -6  39   1       15.34       77.82     12.01 o
  -5  39   1        0.12        1.71      7.87 o
  -4  39   1      216.23      259.30     12.98 o
  -3  39   1      518.14      560.46     18.85 o
  -2  39   1      186.20      256.65      9.55 o
  -1  39   1     1157.57     1099.82     22.71 o
   0  39   1      699.93      611.91     19.02 o
   1  39   1      151.14      161.83     10.00 o
   2  39   1      512.89      511.26     14.98 o
   3  39   1      556.90      471.04     15.73 o
   4  39   1     2913.30     2868.88     47.81 o
   5  39   1        4.65       19.26     12.12 o
   6  39   1      489.03      437.40     25.07 o
  -6  40   1      112.07      135.62     14.78 o
  -5  40   1      237.56      233.78     13.25 o
  -4  40   1       13.80       44.47      9.05 o
  -3  40   1       36.30       52.46      8.80 o
  -2  40   1      725.60      700.80     17.94 o
  -1  40   1     2066.15     1950.40     33.40 o
   0  40   1       97.86      130.40     11.22 o
   1  40   1      433.86      515.59     15.05 o
   2  40   1     1101.57     1038.84     27.16 o
   3  40   1      692.57      671.01     18.92 o
   4  40   1      134.51      248.94     12.64 o
   5  40   1      600.33      578.56     27.29 o
   6  40   1        0.43       21.14     13.76 o
  -6  41   1      285.49      299.57     22.15 o
  -5  41   1       30.68       51.61      9.93 o
  -4  41   1      721.87      675.26     19.88 o
  -3  41   1      620.37      615.50     20.60 o
  -2  41   1       22.59       57.79      7.96 o
  -1  41   1     2751.62     2814.40     44.11 o
   0  41   1       95.42       99.96     10.59 o
   1  41   1     2562.20     2425.38     46.30 o
   2  41   1      316.12      370.32     16.13 o
   3  41   1      215.91      248.15     12.51 o
   4  41   1      163.26      226.64     14.07 o
   5  41   1       18.23       32.53     20.73 o
   6  41   1      206.76      217.14     24.28 o
  -6  42   1      598.96      579.18     42.89 o
  -5  42   1        7.56        9.81      9.20 o
  -4  42   1       70.03      121.49     11.50 o
  -3  42   1        3.54       20.01      8.58 o
  -2  42   1      820.44      822.66     20.08 o
  -1  42   1      310.18      471.04     15.01 o
   0  42   1       16.48       23.71      8.17 o
   1  42   1      118.97      221.86     13.27 o
   2  42   1      877.63      899.64     24.91 o
   3  42   1      117.45      148.51     11.45 o
   4  42   1     1115.86     1103.31     25.82 o
   5  42   1       42.08       63.09     15.57 o
   6  42   1      470.74      550.82     28.91 o
  -6  43   1      115.84      152.48     20.09 o
  -5  43   1       47.15       61.06     11.82 o
  -4  43   1     1307.85     1245.89     28.32 o
  -3  43   1      676.69      665.48     31.12 o
  -2  43   1      112.29      159.03     10.99 o
  -1  43   1      830.61      842.84     20.37 o
   0  43   1      171.40      195.91     15.39 o
   1  43   1      417.76      409.58     16.99 o
   2  43   1      572.74      587.62     20.28 o
   3  43   1      885.93      875.50     22.51 o
   4  43   1      462.61      509.70     17.54 o
   5  43   1      236.85      246.91     31.01 o
   6  43   1      721.28      772.85     34.13 o
  -6  44   1       14.66        4.18     13.87 o
  -5  44   1      490.77      444.17     25.22 o
  -4  44   1      291.39      309.07     14.72 o
  -3  44   1        7.14       40.27     10.01 o
  -2  44   1     1023.40      973.49     22.57 o
  -1  44   1      299.48      419.99     14.79 o
   0  44   1      223.45      198.42     13.55 o
   1  44   1      842.18      848.65     24.40 o
   2  44   1        1.58       24.23      8.75 o
   3  44   1        0.46       24.53      7.98 o
   4  44   1      112.65      148.29     15.41 o
   5  44   1     1059.08     1025.65     37.97 o
   6  44   1      318.74      316.94     24.06 o
  -6  45   1       28.35       12.74     14.68 o
  -5  45   1      138.46      160.99     20.18 o
  -4  45   1       64.85       58.86     11.29 o
  -3  45   1      449.47      468.66     19.16 o
  -2  45   1       49.58       96.26      9.75 o
  -1  45   1      949.70      895.72     21.44 o
   0  45   1       22.74       31.62      9.14 o
   1  45   1      902.54      918.76     25.70 o
   2  45   1       50.01       50.75     10.06 o
   3  45   1      177.74      213.89     14.64 o
   4  45   1      219.43      223.22     16.71 o
   5  45   1       13.06       62.45     15.90 o
   6  45   1        0.49        2.42     14.42 o
  -5  46   1      166.49      228.24     22.66 o
  -4  46   1       36.63       34.35     10.64 o
  -3  46   1       87.22      145.54     13.91 o
  -2  46   1     1085.73     1032.99     23.71 o
  -1  46   1      873.36      850.06     21.04 o
   0  46   1      205.96      213.06     13.60 o
   1  46   1      250.09      281.87     15.21 o
   2  46   1      215.04      250.49     14.94 o
   3  46   1       40.26      117.39     12.58 o
   4  46   1        1.09        9.25     10.51 o
   5  46   1      105.18      125.61     26.58 o
  -5  47   1       37.47       24.75     14.94 o
  -4  47   1      220.94      230.69     16.13 o
  -3  47   1        6.17       21.86      9.90 o
  -2  47   1      149.20      193.24     11.71 o
  -1  47   1       30.12       73.11      9.27 o
   0  47   1     1546.65     1530.17     35.26 o
   1  47   1        2.89       18.96      8.93 o
   2  47   1       24.21       36.30      9.70 o
   3  47   1     2207.52     2054.92     44.01 o
   4  47   1      164.02      191.29     20.86 o
   5  47   1      368.57      349.57     24.47 o
  -5  48   1      161.02      220.61     22.82 o
  -4  48   1       88.84      103.56     17.79 o
  -3  48   1      278.36      282.03     16.32 o
  -2  48   1      905.63      883.42     22.20 o
  -1  48   1       88.44      125.01     12.43 o
   0  48   1      484.86      512.37     19.64 o
   1  48   1      133.21      188.19     14.36 o
   2  48   1       85.68       85.96     11.96 o
   3  48   1      594.46      666.50     23.17 o
   4  48   1        0.83        4.45     13.04 o
   5  48   1      151.64      190.18     22.04 o
  -5  49   1      217.07      298.33     24.35 o
  -4  49   1        3.43       -2.64     12.59 o
  -3  49   1       86.15      130.44     14.12 o
  -2  49   1      281.84      301.94     13.89 o
  -1  49   1       32.01       60.19      9.32 o
   0  49   1      353.99      374.74     17.45 o
   1  49   1      835.43      783.70     24.61 o
   2  49   1       38.55       35.36     10.22 o
   3  49   1     2348.89     2261.69     47.76 o
   4  49   1      187.53      218.95     22.39 o
   5  49   1        9.76        9.61     14.27 o
  -5  50   1      659.96      589.06     30.57 o
  -4  50   1      206.13      259.24     23.84 o
  -3  50   1     1155.73     1205.70     32.39 o
  -2  50   1      229.69      268.01     13.55 o
  -1  50   1      487.55      503.14     20.76 o
   0  50   1      249.77      327.65     16.75 o
   1  50   1      362.12      390.31     18.23 o
   2  50   1        8.61        0.18      8.66 o
   3  50   1      514.44      574.17     22.09 o
   4  50   1        2.88        1.20     13.24 o
   5  50   1      398.57      416.91     27.20 o
  -4  51   1      717.78      762.53     33.69 o
  -3  51   1       77.64      137.94     19.06 o
  -2  51   1      117.53      164.79     12.28 o
  -1  51   1      243.35      277.04     15.61 o
   0  51   1     2658.52     2520.79     50.67 o
   1  51   1      216.30      235.16     15.54 o
   2  51   1       17.03       21.15      9.74 o
   3  51   1      542.88      607.13     22.84 o
   4  51   1      330.84      303.97     23.87 o
  -4  52   1       53.31      100.02     18.81 o
  -3  52   1      281.19      326.45     23.21 o
  -2  52   1      939.75      973.21     24.31 o
  -1  52   1      792.77      770.62     24.69 o
   0  52   1       53.90      190.41     14.30 o
   1  52   1      174.84      230.84     16.12 o
   2  52   1      630.70      568.17     22.28 o
   3  52   1       89.60      134.57     14.44 o
   4  52   1      157.48      189.88     22.39 o
  -4  53   1       51.40       40.26     16.42 o
  -3  53   1      205.42      266.62     22.00 o
  -2  53   1       16.09       51.97     10.58 o
  -1  53   1        1.59       32.27      9.95 o
   0  53   1      725.49      716.45     24.35 o
   1  53   1      428.58      439.80     19.94 o
   2  53   1       13.15       41.35     11.24 o
   3  53   1      122.59      145.59     14.97 o
   4  53   1      167.95      222.05     24.06 o
  -4  54   1       18.75       19.62     15.39 o
  -3  54   1      366.75      319.57     23.60 o
  -2  54   1       84.86      119.44     16.27 o
  -1  54   1       94.54      133.62     13.93 o
   0  54   1       18.68       57.08     11.25 o
   1  54   1      397.63      479.69     20.80 o
   2  54   1        3.14       15.03     10.05 o
   3  54   1      232.61      238.24     16.91 o
   4  54   1        5.98       -5.32     16.30 o
  -3  55   1       40.33       46.41     16.52 o
  -2  55   1       27.57       74.91     14.65 o
  -1  55   1       11.04       21.87      9.97 o
   0  55   1      113.27      142.03     14.88 o
   1  55   1       27.87       41.89     13.55 o
   2  55   1       18.36       58.80     12.18 o
   3  55   1     1216.78     1219.61     34.35 o
  -3  56   1       54.02       37.57     20.91 o
  -2  56   1      787.26      781.74     32.17 o
  -1  56   1       67.21       66.39     12.12 o
   0  56   1       11.77       30.80     10.79 o
   1  56   1       31.84       45.38     11.83 o
   2  56   1     2805.94     2801.91     57.80 o
   3  56   1      135.99      254.14     17.73 o
  -3  57   1      105.89      131.14     27.29 o
  -2  57   1       48.04       69.55     22.33 o
  -1  57   1      189.36      211.74     20.65 o
   0  57   1      258.07      246.53     16.59 o
   1  57   1      192.98      235.21     17.51 o
   2  57   1       20.63      156.15     15.84 o
  -2  58   1        0.98      -14.89     14.89 o
  -1  58   1      393.84      409.06     24.66 o
   0  58   1        3.13       27.47     11.21 o
   1  58   1      331.27      387.42     19.98 o
   2  58   1      477.22      498.21     22.87 o
  -1  59   1        8.72       12.31     12.65 o
   0  59   1      131.94      147.28     15.92 o
   1  59   1       27.88       63.36     12.90 o
   0  60   1       67.49       89.32     16.90 o
  -8   0   2        8.57       51.75     18.08 o
  -6   0   2      813.76      795.36     38.99 o
  -4   0   2     2400.70     2317.03     45.20 o
  -2   0   2     2424.81     2450.21     34.30 o
   0   0   2      397.34      356.12      6.17 o
   2   0   2        2.66       13.47      6.03 o
   4   0   2     3052.62     3147.55     61.87 o
   6   0   2     1766.35     1898.15     53.52 o
   8   0   2      629.24      617.08     38.63 o
  -9   1   2      887.20      837.90     34.84 o
  -8   1   2      279.42      232.18     21.27 o
  -7   1   2       13.24       54.37     27.11 o
  -6   1   2      430.56      413.02     41.47 o
  -5   1   2     1685.21     1639.52     85.24 o
  -4   1   2       14.10       64.86     11.70 o
  -3   1   2     1726.08     1814.71     20.46 o
  -2   1   2     1054.05      961.15     10.76 o
  -1   1   2     2808.91     2677.10     21.82 o
   0   1   2     1181.89     1156.29     10.26 o
   1   1   2        7.35       14.30      2.27 o
   2   1   2     1471.96     1317.83     37.57 o
   3   1   2       45.49      298.17     11.40 o
   4   1   2     2162.11     2184.36     59.14 o
   5   1   2     1850.65     1738.34     28.45 o
   6   1   2     1860.59     1799.04     40.16 o
   7   1   2      839.68      872.07     30.69 o
   8   1   2      647.96      671.44     28.57 o
  -9   2   2       86.68      191.72     20.38 o
  -8   2   2       28.45       31.14     12.41 o
  -7   2   2      950.46      867.04     31.07 o
  -6   2   2        3.57       33.77      9.48 o
  -5   2   2     3091.95     3171.97     51.88 o
  -4   2   2      452.16      540.98     13.20 o
  -3   2   2     3862.76     3803.84     46.48 o
  -2   2   2     3428.16     3434.03     35.99 o
  -1   2   2       37.68       80.86      7.52 o
   0   2   2     2757.97     2932.94     23.67 o
   1   2   2      730.68      636.73      8.68 o
   2   2   2       89.26       88.43      6.75 o
   3   2   2    10552.49     9925.26    140.34 o
   4   2   2       23.96      109.52     12.05 o
   5   2   2     1168.88     1175.36     21.50 o
   6   2   2       48.10      125.41     11.92 o
   7   2   2     1580.02     1530.36     33.75 o
   8   2   2       90.39      170.15     25.52 o
  -9   3   2      365.69      409.20     24.69 o
  -8   3   2        1.72       18.25     11.28 o
  -7   3   2       93.17      151.70     15.15 o
  -6   3   2      143.47      147.80     13.28 o
  -5   3   2     5509.91     5202.33     88.42 o
  -4   3   2      124.95      271.57     22.68 o
  -3   3   2     3093.75     3151.68     58.80 o
  -2   3   2      227.53      389.77     15.19 o
  -1   3   2    20264.54    20208.21    155.02 o
   0   3   2     5265.99     5492.95     47.38 o
   1   3   2      130.26      199.95      7.75 o
   2   3   2      114.47      192.72     11.72 o
   3   3   2       90.71      215.14     14.18 o
   4   3   2     1062.27     1211.41     20.75 o
   5   3   2     1174.74     1160.12     28.09 o
   6   3   2       86.76      137.57     10.30 o
   7   3   2      301.48      454.35     24.62 o
   8   3   2       15.80       59.55     13.53 o
  -9   4   2        1.80       61.53     15.01 o
  -8   4   2        4.88       84.49     34.38 o
  -7   4   2      164.69      170.24     16.77 o
  -6   4   2      252.83      257.97     24.63 o
  -5   4   2       88.41      275.04     20.91 o
  -4   4   2     8431.29     8080.39    120.71 o
  -3   4   2      860.53     1004.35     25.61 o
  -2   4   2     3275.87     3724.22     42.73 o
  -1   4   2    15427.96    15928.86    155.14 o
   0   4   2    31704.17    33486.06    283.64 o
   1   4   2     1710.37     1809.00     21.20 o
   2   4   2     1979.80     2014.61     31.98 o
   3   4   2     4473.17     4499.71     67.37 o
   4   4   2     2104.06     2335.04     34.28 o
   5   4   2      361.60      431.94     17.75 o
   6   4   2      521.70      533.28     14.55 o
   7   4   2      135.92      247.07     20.52 o
   8   4   2      207.58      211.08     17.52 o
  -9   5   2      312.14      348.06     23.17 o
  -8   5   2      890.00      735.08     30.44 o
  -7   5   2       31.33       74.93     15.60 o
  -6   5   2      465.07      433.37     20.05 o
  -5   5   2     1741.65     1741.46     38.91 o
  -4   5   2     1544.36     1818.61     54.87 o
  -3   5   2     6316.21     6577.26     77.97 o
  -2   5   2    14735.14    14838.90    138.68 o
  -1   5   2    28350.56    29241.78    224.79 o
   0   5   2    15528.91    16217.18    143.17 o
   1   5   2     9692.92     9522.69     95.10 o
   2   5   2     6854.18     6863.95     97.54 o
   4   5   2     2877.66     2978.50     41.89 o
   5   5   2      433.81      514.09     13.05 o
   6   5   2        1.83       71.12     14.65 o
   7   5   2     1688.48     1486.54     28.28 o
   8   5   2      447.54      436.04     23.43 o
  -9   6   2      214.26      280.89     25.52 o
  -8   6   2        2.70       78.62     14.41 o
  -7   6   2      609.49      596.12     25.56 o
  -6   6   2      185.54      285.29     46.43 o
  -5   6   2     2218.23     2197.78     38.93 o
  -4   6   2      159.54      247.38     12.94 o
  -3   6   2     2998.43     3075.61     38.65 o
  -2   6   2     7649.82     7836.95     70.66 o
  -1   6   2    30738.77    31596.32    242.52 o
   0   6   2       56.19      165.77      4.99 o
   1   6   2     3658.28     3440.74     35.85 o
   2   6   2       47.03      106.52      7.27 o
   3   6   2     4821.25     4626.66     84.08 o
   4   6   2     2256.24     2253.40     39.07 o
   5   6   2      513.14      541.17     28.39 o
   6   6   2       19.04       76.03      8.73 o
   7   6   2      991.14     1137.57     29.06 o
   8   6   2      186.25      258.58     18.91 o
  -9   7   2      960.30      909.03     36.72 o
  -8   7   2      461.56      445.48     23.81 o
  -7   7   2        9.75       68.06     12.52 o
  -6   7   2     1644.39     1510.49     41.23 o
  -5   7   2     3442.77     3291.34     47.55 o
  -4   7   2      683.26      771.09     35.67 o
  -3   7   2     2085.84     2032.59     27.05 o
  -2   7   2      233.55      313.83      9.71 o
  -1   7   2     1566.16     1682.89     14.91 o
   0   7   2     5528.21     5501.28     50.01 o
   1   7   2       58.82       77.65      7.09 o
   2   7   2      103.91      113.56      9.32 o
   3   7   2      149.90      252.39     10.90 o
   4   7   2      350.20      456.11     14.78 o
   5   7   2     1815.04     1757.52     25.68 o
   6   7   2     2132.50     1910.39     32.24 o
   7   7   2       16.25      187.78     16.84 o
   8   7   2      233.19      282.61     19.42 o
  -9   8   2       11.13       78.87     17.54 o
  -8   8   2      399.44      431.20     23.42 o
  -7   8   2      588.21      518.53     23.93 o
  -6   8   2       51.51      181.27     10.11 o
  -5   8   2        0.56       26.34      6.96 o
  -4   8   2     3643.67     3384.38     47.34 o
  -3   8   2     2178.75     1878.62     25.45 o
  -2   8   2     1112.22     1239.67     12.55 o
  -1   8   2        2.08       10.21      1.81 o
   0   8   2       10.76       23.22      2.34 o
   1   8   2      999.20      981.73     12.09 o
   2   8   2      157.39      190.00      5.27 o
   3   8   2     4967.25     4696.37     69.78 o
   4   8   2      214.20      383.02     14.84 o
   5   8   2       31.87      139.91     19.19 o
   6   8   2      215.28      390.61     14.53 o
   7   8   2       17.61       91.23     12.88 o
   8   8   2       28.11      130.52     34.03 o
  -9   9   2       15.69       54.52     17.01 o
  -8   9   2      811.06      812.71     32.20 o
  -7   9   2      251.07      280.08     18.17 o
  -6   9   2      825.89      772.20     27.44 o
  -5   9   2      124.66      199.68     20.25 o
  -4   9   2     1521.43     1644.77     23.57 o
  -3   9   2     1180.57     1311.62     17.32 o
  -2   9   2     2266.90     2063.80     19.52 o
  -1   9   2     1875.39     1852.73     15.63 o
   0   9   2      208.49      242.02      4.41 o
   1   9   2     3545.68     3447.38     36.21 o
   2   9   2     2892.38     2798.08     40.99 o
   3   9   2      148.63      210.75     35.80 o
   4   9   2     2632.39     2547.29     51.62 o
   5   9   2      639.14      593.52     14.27 o
   6   9   2     1237.23     1178.98     23.35 o
   7   9   2     1012.67      916.65     23.53 o
   8   9   2     1191.46     1157.48     38.34 o
  -9  10   2      229.55      250.79     22.51 o
  -8  10   2      348.10      379.63     22.43 o
  -7  10   2      578.82      585.89     25.56 o
  -6  10   2      413.00      521.70     59.19 o
  -5  10   2     1120.74     1027.68     22.84 o
  -4  10   2     3255.31     3015.02     39.24 o
  -3  10   2      632.71      656.56     10.41 o
  -2  10   2      836.03      924.98      9.31 o
  -1  10   2      654.31      726.30      7.60 o
   0  10   2      359.86      299.25      4.66 o
   1  10   2      392.13      425.76     11.36 o
   2  10   2     5204.94     4978.40     53.62 o
   3  10   2      182.51      288.57      9.21 o
   4  10   2     1295.70     1390.44     39.27 o
   5  10   2      139.98      163.71     12.64 o
   6  10   2       75.38      179.73     11.19 o
   7  10   2     1523.32     1532.02     29.20 o
   8  10   2        5.70      102.08     20.91 o
  -9  11   2      726.31      669.18     31.33 o
  -8  11   2       52.73      146.60     31.55 o
  -7  11   2      290.67      309.08     19.05 o
  -6  11   2     1950.29     1756.69     45.86 o
  -5  11   2      130.85      189.89     17.52 o
  -4  11   2     1207.15     1366.77     20.72 o
  -3  11   2     4618.09     4494.51     50.84 o
  -2  11   2     1486.42     1541.98     14.30 o
  -1  11   2        3.90       14.97      1.70 o
   0  11   2     1462.06     1388.63     13.73 o
   1  11   2     4431.92     4303.63     41.26 o
   2  11   2     8099.66     8426.36     81.21 o
   3  11   2      300.02      353.37     11.78 o
   4  11   2      372.55      439.73     13.07 o
   5  11   2       12.22       60.71      8.46 o
   6  11   2       19.56       60.54     14.35 o
   7  11   2      436.38      583.75     18.88 o
   8  11   2       27.73       63.80     19.14 o
  -8  12   2      390.08      442.89     46.79 o
  -7  12   2      333.30      318.86     19.29 o
  -6  12   2       18.36      261.58     23.04 o
  -5  12   2        0.87       19.79      5.82 o
  -4  12   2     2295.66     2259.64     31.05 o
  -3  12   2     1268.59     1250.33     19.17 o
  -2  12   2     3564.19     3822.12     33.60 o
  -1  12   2     1803.68     1614.59     14.66 o
   0  12   2      653.73      682.47      9.56 o
   1  12   2     1887.70     2034.43     20.05 o
   2  12   2     1530.21     1765.94     29.27 o
   3  12   2     7618.44     7725.26     96.05 o
   4  12   2      294.30      341.59     11.37 o
   5  12   2      450.64      450.75     24.87 o
   6  12   2      696.09      639.08     18.48 o
   7  12   2       63.69      135.87     11.32 o
  -8  13   2     1399.91     1278.83     42.10 o
  -7  13   2       28.50      132.21     21.98 o
  -6  13   2     1702.49     1564.70     42.48 o
  -5  13   2      245.39      265.40     23.37 o
  -4  13   2       18.75       34.19      7.87 o
  -3  13   2       40.57       94.03      8.08 o
  -2  13   2     7864.78     7626.95     64.73 o
  -1  13   2     4133.71     4046.80     33.51 o
   0  13   2     1938.67     1804.69     18.83 o
   1  13   2      262.93      341.37      5.49 o
   2  13   2     7734.37     8065.86    107.88 o
   3  13   2      351.91      510.34     28.15 o
   4  13   2     3765.56     3621.04     49.48 o
   5  13   2      148.41      222.73     13.16 o
   6  13   2      997.72     1015.86     29.82 o
   7  13   2        7.14       23.63      7.78 o
  -8  14   2      929.99      898.48     34.34 o
  -7  14   2     1026.93      902.53     32.33 o
  -6  14   2     1389.55     1312.54     49.80 o
  -5  14   2      834.58      850.90     20.88 o
  -4  14   2     3426.19     3387.43     44.20 o
  -3  14   2     1598.96     1616.35     21.21 o
  -2  14   2        6.12       27.55      4.88 o
  -1  14   2     2082.92     2218.90     20.76 o
   0  14   2     1447.67     1324.19     13.14 o
   1  14   2      242.86      288.32     13.28 o
   2  14   2     5234.51     5248.17     52.32 o
   3  14   2     1412.41     1516.26     21.18 o
   4  14   2     1246.82     1340.00     40.72 o
   5  14   2     2554.09     2412.40     42.27 o
   6  14   2     2514.61     2313.08     52.51 o
   7  14   2      631.60      580.16     18.96 o
  -8  15   2       73.52      156.44     18.04 o
  -7  15   2        3.13       26.14     16.13 o
  -6  15   2     2219.27     2075.62     40.22 o
  -5  15   2      604.18      612.45     24.22 o
  -4  15   2       89.11      237.73     13.47 o
  -3  15   2      839.85      878.35     11.80 o
  -2  15   2     3565.31     3620.72     33.86 o
  -1  15   2       62.81      117.19      3.62 o
   0  15   2        8.45       22.02      2.10 o
   1  15   2    10400.66    10407.54     91.67 o
   2  15   2       28.27       47.00      4.75 o
   3  15   2        1.51       20.51      3.76 o
   4  15   2      353.38      381.68     15.19 o
   5  15   2      116.19      172.61     15.60 o
   6  15   2        0.25      231.80     20.91 o
   7  15   2       15.00      102.96     10.43 o
  -8  16   2      195.87      272.32     28.36 o
  -7  16   2       13.43       16.39     10.52 o
  -6  16   2       11.55      160.56     19.85 o
  -5  16   2       45.69       88.89     12.68 o
  -4  16   2     1125.01     1177.60     19.33 o
  -3  16   2     2113.16     2084.72     23.65 o
  -2  16   2       38.90      135.02      9.96 o
  -1  16   2     3188.79     3078.70     31.55 o
   0  16   2     1110.55     1031.31     11.45 o
   1  16   2     5953.56     5883.57     53.38 o
   2  16   2        1.05       15.48      2.88 o
   3  16   2     1159.91     1124.32     14.83 o
   4  16   2       97.22      108.81      6.41 o
   5  16   2      287.37      242.46     11.06 o
   6  16   2       72.66      108.13     12.27 o
   7  16   2      969.12      909.13     29.82 o
  -8  17   2      781.88      770.24     31.83 o
  -7  17   2       62.88       72.38     13.64 o
  -6  17   2      369.09      426.42     15.84 o
  -5  17   2      139.81      163.12     11.01 o
  -4  17   2       94.59      186.93     13.03 o
  -3  17   2      339.56      356.43     12.37 o
  -2  17   2     6601.16     6220.09     56.27 o
  -1  17   2     1891.38     1993.58     25.54 o
   0  17   2     2320.25     2262.31     22.37 o
   1  17   2     3645.38     3565.93     31.61 o
   2  17   2     4845.56     4817.44     55.06 o
   3  17   2      417.28      456.09      8.44 o
   4  17   2     1910.96     1841.15     26.03 o
   5  17   2       91.85      146.13      7.73 o
   6  17   2      668.97      725.63     25.06 o
   7  17   2       39.38      129.12     14.71 o
  -8  18   2      625.50      622.16     28.71 o
  -7  18   2      152.83      131.38     16.16 o
  -6  18   2     1122.27     1112.27     26.88 o
  -5  18   2      540.84      496.97     15.95 o
  -4  18   2     3946.04     3696.24     53.49 o
  -3  18   2       99.61      135.28      6.30 o
  -2  18   2       22.88       40.62      5.76 o
  -1  18   2     1176.43     1320.11     18.47 o
   0  18   2    10471.96    10088.38     87.62 o
   1  18   2     3249.48     3371.27     30.23 o
   2  18   2     1109.15     1117.26     13.88 o
   3  18   2       49.22       66.75      4.24 o
   4  18   2       95.30      198.90      8.14 o
   5  18   2       53.23       87.81      8.39 o
   6  18   2     2567.45     2379.00     54.51 o
   7  18   2       39.91       57.94     11.40 o
  -8  19   2        3.02       36.32     13.65 o
  -7  19   2       47.37       61.84     15.06 o
  -6  19   2     1801.58     1639.71     55.07 o
  -5  19   2      291.96      297.72     12.71 o
  -4  19   2       17.26       93.07     43.95 o
  -3  19   2      794.36      914.62     21.34 o
  -2  19   2     1988.38     1870.01     19.36 o
  -1  19   2     1451.31     1423.14     20.18 o
   0  19   2     4612.41     4804.00     43.62 o
   1  19   2     2945.77     3081.68     28.00 o
   2  19   2      127.13      111.80      3.82 o
   3  19   2        6.19       13.68      3.24 o
   4  19   2      991.87      874.57     16.21 o
   5  19   2     3330.23     3087.49     52.59 o
   6  19   2      194.49      382.67     18.67 o
   7  19   2       27.99       35.26     10.49 o
   8  19   2      507.17      585.53     36.15 o
  -8  20   2       25.20       68.97     14.87 o
  -7  20   2      553.47      475.43     23.68 o
  -6  20   2      494.69      563.21     28.15 o
  -5  20   2      247.87      253.47     12.03 o
  -4  20   2      786.88      815.52     17.71 o
  -3  20   2     3798.22     3660.05     39.06 o
  -2  20   2     1871.39     2065.24     21.21 o
  -1  20   2       12.45       25.53      3.60 o
   0  20   2      111.62      189.44     16.46 o
   1  20   2       12.17       75.05     11.72 o
   2  20   2      365.60      346.54      6.24 o
   3  20   2      303.23      260.08      5.90 o
   4  20   2       11.35       30.08      4.15 o
   5  20   2       14.93      278.94     21.98 o
   6  20   2      198.89      206.71     14.91 o
   7  20   2      227.50      195.22     15.41 o
   8  20   2      257.63      413.28     31.19 o
  -8  21   2      640.01      604.16     28.57 o
  -7  21   2        0.07       12.55     10.40 o
  -6  21   2      158.81      221.49     12.50 o
  -5  21   2      426.08      455.27     15.74 o
  -4  21   2      241.51      357.44     14.49 o
  -3  21   2      856.05      957.05     29.03 o
  -2  21   2     2458.36     2263.23     24.63 o
  -1  21   2     2147.30     1977.11     25.31 o
   0  21   2       47.31       77.37      3.82 o
   1  21   2    12471.26    12385.71    102.74 o
   2  21   2     1731.40     1668.37     17.93 o
   3  21   2        6.94       28.78      2.94 o
   4  21   2      218.16      181.29      6.89 o
   5  21   2     5709.08     5268.66     82.73 o
   6  21   2        1.80       37.16     12.05 o
   7  21   2       87.66      112.51     20.73 o
   8  21   2     1149.27     1199.07     53.52 o
  -8  22   2      232.57      285.79     20.30 o
  -7  22   2       32.25       45.99     12.77 o
  -6  22   2      557.61      545.42     18.57 o
  -5  22   2      766.34      763.41     20.83 o
  -4  22   2     2979.33     2893.54     50.16 o
  -3  22   2       59.26       69.63      4.05 o
  -2  22   2      466.43      553.72      8.79 o
  -1  22   2      888.33      961.59     13.84 o
   0  22   2     2608.28     2405.81     25.69 o
   1  22   2      113.85      221.01     11.82 o
   2  22   2     1999.84     1926.00     20.31 o
   3  22   2       88.41      108.25      4.20 o
   4  22   2       45.04       73.69      5.59 o
   6  22   2     2650.81     2288.63     54.01 o
   7  22   2       84.29       85.87     13.28 o
   8  22   2      186.74      395.20     30.84 o
  -8  23   2       41.28       93.60     15.91 o
  -7  23   2       11.63        9.36     10.15 o
  -6  23   2      467.70      556.48     37.26 o
  -5  23   2      635.95      623.43     18.86 o
  -4  23   2     2734.42     2585.99     53.72 o
  -3  23   2      671.41      813.07     11.25 o
  -2  23   2     1894.69     1773.29     23.96 o
  -1  23   2        6.09       18.08      3.69 o
   0  23   2      753.38      789.54     11.08 o
   1  23   2       13.52       31.49      2.73 o
   2  23   2      852.92      908.46     12.00 o
   3  23   2      493.48      434.73      7.59 o
   4  23   2       38.91       69.20      6.39 o
   5  23   2      540.12      526.78     18.06 o
   6  23   2      154.87      389.53     27.29 o
   7  23   2        1.68       16.78     10.38 o
   8  23   2      744.42      800.68     43.24 o
  -8  24   2       82.94      148.25     18.21 o
  -7  24   2      107.54       99.09     15.01 o
  -6  24   2     1430.00     1355.25     31.53 o
  -5  24   2      261.60      327.49     19.30 o
  -4  24   2       93.94      153.36     12.50 o
  -3  24   2     2607.54     2681.29     30.14 o
  -2  24   2       47.52       88.74      4.82 o
  -1  24   2      130.71      163.17      6.82 o
   0  24   2      425.32      417.72      7.74 o
   1  24   2      185.17      267.38      8.57 o
   2  24   2        9.79       18.13      2.65 o
   3  24   2      907.63      923.73     12.17 o
   4  24   2     1500.94     1455.18     21.24 o
   5  24   2      998.26      970.92     26.04 o
   6  24   2      172.30      218.15     15.77 o
   7  24   2     1045.76     1016.91     37.22 o
   8  24   2       33.82      112.36     21.98 o
  -8  25   2      468.06      451.11     25.31 o
  -7  25   2      143.34      222.98     19.67 o
  -6  25   2     1247.10     1203.57     29.41 o
  -5  25   2     1031.66      982.38     24.86 o
  -4  25   2      194.03      290.28     34.00 o
  -3  25   2     4073.90     4122.52     51.89 o
  -2  25   2     2667.47     2659.38     29.39 o
  -1  25   2     3954.06     3724.93     40.46 o
   0  25   2       18.89       48.13      6.55 o
   1  25   2     8280.08     7865.24     75.13 o
   2  25   2       22.45       61.12      3.46 o
   3  25   2      204.83      179.39      6.02 o
   4  25   2        4.84       41.24      9.31 o
   5  25   2     3862.53     3562.55     54.86 o
   6  25   2      523.90      443.05     21.14 o
   7  25   2       17.77      122.99     20.91 o
   8  25   2      295.31      289.22     28.36 o
  -8  26   2        3.54       49.09     13.93 o
  -7  26   2     1431.12     1245.67     40.60 o
  -6  26   2        7.00      171.55     19.85 o
  -5  26   2      135.26      168.58     12.08 o
  -4  26   2     2153.20     2133.20     40.43 o
  -3  26   2      653.37      705.24     13.43 o
  -2  26   2      526.82      685.19     10.67 o
  -1  26   2      532.73      649.27     11.01 o
   0  26   2     8017.17     7909.66     75.90 o
   1  26   2       80.40      306.58     12.72 o
   2  26   2      911.43      966.70     13.19 o
   3  26   2      232.85      217.37      6.62 o
   4  26   2     1743.69     1643.33     23.71 o
   5  26   2       82.66      189.77     16.17 o
   6  26   2     1517.19     1376.38     28.72 o
   7  26   2      619.26      567.81     35.44 o
   8  26   2       67.08      108.10     23.04 o
  -8  27   2      286.78      260.52     20.42 o
  -7  27   2      261.37      299.92     35.98 o
  -6  27   2     2945.16     2671.06     51.22 o
  -5  27   2       86.85       89.00     10.03 o
  -4  27   2      227.73      337.64     18.43 o
  -3  27   2      679.85      760.30     14.27 o
  -2  27   2     3896.26     3717.53     39.07 o
  -1  27   2     1392.33     1520.79     26.63 o
   0  27   2     1821.25     1998.54     24.18 o
   1  27   2      540.06      577.17      9.43 o
   2  27   2      712.08      678.94     10.59 o
   3  27   2       39.39       62.24      5.49 o
   4  27   2      928.96      912.27     16.12 o
   5  27   2       10.48       32.19      7.67 o
   6  27   2      431.24      413.11     36.51 o
   7  27   2      224.16      284.72     31.19 o
  -8  28   2       36.49       39.70     19.85 o
  -7  28   2       48.34       89.13     15.03 o
  -6  28   2      344.12      524.96     31.92 o
  -5  28   2      122.36      163.32     14.94 o
  -4  28   2       29.29       50.14      9.88 o
  -3  28   2     1186.43     1198.06     19.64 o
  -2  28   2      246.71      346.53      9.85 o
  -1  28   2     6824.87     6805.69     80.72 o
   0  28   2     1103.85     1119.90     15.88 o
   1  28   2     1255.44     1232.65     15.72 o
   2  28   2       63.93       91.18      4.98 o
   3  28   2      151.81      169.85      7.84 o
   4  28   2      614.25      587.97     12.67 o
   5  28   2        3.26       35.44      6.47 o
   6  28   2      167.00      223.92     18.55 o
   7  28   2      192.42      221.46     20.77 o
  -8  29   2        0.81       10.63     17.01 o
  -7  29   2        0.14       39.70     17.72 o
  -6  29   2      110.58      108.78     14.01 o
  -5  29   2     1483.19     1375.29     38.32 o
  -4  29   2        0.77       21.24      8.64 o
  -3  29   2      251.23      324.07      9.32 o
  -2  29   2       43.04       94.09      5.30 o
  -1  29   2     2758.84     2843.48     32.82 o
   0  29   2      610.86      619.81     11.05 o
   1  29   2      113.22      106.44      5.44 o
   2  29   2      287.12      300.57      7.53 o
   3  29   2       17.21       22.76      6.11 o
   4  29   2      675.88      636.03     14.64 o
   5  29   2     1958.43     1803.91     33.10 o
   6  29   2       76.06      110.85     20.38 o
   7  29   2      124.81      216.44     20.85 o
  -7  30   2     2159.23     2055.04     79.04 o
  -6  30   2       82.76      146.42     15.48 o
  -5  30   2       34.34       84.77     11.90 o
  -4  30   2     1005.47      916.10     29.19 o
  -3  30   2     1657.01     1548.59     27.10 o
  -2  30   2     1154.16     1219.71     20.79 o
  -1  30   2     1213.17     1276.18     16.87 o
   0  30   2      223.30      260.65      7.39 o
   1  30   2       18.02       35.49      4.32 o
   2  30   2       44.63       55.41      5.78 o
   3  30   2      272.31      294.88     11.64 o
   4  30   2      421.36      434.37     12.15 o
   5  30   2      187.37      271.86     28.65 o
   6  30   2      370.93      372.37     21.69 o
   7  30   2      924.67     1034.17     37.29 o
  -7  31   2      200.09      355.15     30.84 o
  -6  31   2     1937.74     1706.43     46.43 o
  -5  31   2      853.19      794.65     28.06 o
  -4  31   2      279.92      269.53     16.29 o
  -3  31   2      148.67      244.64      9.91 o
  -2  31   2     1767.55     1664.93     26.22 o
  -1  31   2       46.05      103.85      5.43 o
   0  31   2       77.11      118.34      5.95 o
   1  31   2      217.82      190.72      7.84 o
   2  31   2       70.43      111.68      6.94 o
   3  31   2      640.23      589.10     16.15 o
   4  31   2      437.09      498.65     20.19 o
   5  31   2       17.75       24.00      9.63 o
   6  31   2      158.32      171.77     39.87 o
   7  31   2        4.93       79.48     26.94 o
  -7  32   2        0.88       14.89     17.01 o
  -6  32   2       14.81      196.71     22.33 o
  -5  32   2      144.42      197.08     15.41 o
  -4  32   2       38.17       85.34     12.14 o
  -3  32   2     1322.50     1204.35     22.91 o
  -2  32   2      408.31      472.89     13.77 o
  -1  32   2      940.93      894.77     15.59 o
   0  32   2     2636.87     2558.67     32.64 o
   1  32   2      246.25      277.49      9.17 o
   2  32   2     3894.30     3700.98     49.74 o
   3  32   2      508.97      489.12     15.07 o
   4  32   2     2067.29     2023.24     35.76 o
   5  32   2      123.86      160.00     14.09 o
   6  32   2       47.05       55.78     14.16 o
   7  32   2        1.68        5.97     12.49 o
  -7  33   2        9.25       48.56     19.85 o
  -6  33   2       32.07       57.07     12.40 o
  -5  33   2      441.68      448.76     21.42 o
  -4  33   2      494.47      523.14     22.18 o
  -3  33   2       10.13       27.02      5.86 o
  -2  33   2        0.98       22.39      6.18 o
  -1  33   2     1018.24     1050.60     19.47 o
   0  33   2     2038.95     2049.20     29.88 o
   1  33   2     2385.65     2279.82     32.40 o
   2  33   2     5363.48     5196.39     74.08 o
   3  33   2        1.68       47.61      7.51 o
   4  33   2      681.44      705.95     22.64 o
   5  33   2      867.70      833.74     21.05 o
   6  33   2      609.36      528.02     25.99 o
   7  33   2      475.87      487.10     26.85 o
  -7  34   2     1831.14     1721.51     71.24 o
  -6  34   2      706.27      621.92     26.65 o
  -5  34   2        0.86       10.20      9.40 o
  -4  34   2      159.29      182.66     14.78 o
  -3  34   2      556.16      554.75     13.78 o
  -2  34   2       11.88       26.72      6.19 o
  -1  34   2     3605.60     3484.23     56.90 o
   0  34   2      323.22      378.84     11.08 o
   1  34   2      417.35      436.04     15.78 o
   2  34   2      652.33      772.18     19.16 o
   3  34   2     2710.13     2487.43     41.54 o
   4  34   2       78.38      137.89     10.44 o
   5  34   2        0.30       19.70     12.34 o
   6  34   2      329.23      326.57     21.75 o
   7  34   2       75.09      133.43     19.25 o
  -7  35   2      538.70      602.90     40.05 o
  -6  35   2      388.32      408.08     22.15 o
  -5  35   2      207.46      198.40     16.90 o
  -4  35   2        5.59       -1.59      8.52 o
  -3  35   2      413.23      485.99     13.19 o
  -2  35   2     2451.01     2371.26     36.35 o
  -1  35   2      484.38      590.40     18.09 o
   0  35   2        6.24       24.76      5.64 o
   1  35   2      210.32      233.83     12.63 o
   2  35   2     2481.25     2332.65     39.31 o
   3  35   2       28.93      177.20     26.64 o
   4  35   2     1451.32     1371.45     28.21 o
   5  35   2       19.93        9.98      7.10 o
   6  35   2      337.58      340.66     22.35 o
   7  35   2      160.24      172.47     21.11 o
  -7  36   2      130.77      232.51     27.65 o
  -6  36   2       55.56       84.33     14.53 o
  -5  36   2       84.13      142.57     25.70 o
  -4  36   2        9.24        7.98      7.97 o
  -3  36   2      974.76     1045.89     23.40 o
  -2  36   2        2.12       59.62      7.90 o
  -1  36   2      170.55      187.88     12.27 o
   0  36   2      690.38      598.02     15.43 o
   1  36   2      170.16      195.23     10.46 o
   2  36   2       43.97      133.93     12.94 o
   3  36   2     2379.31     2194.53     38.40 o
   4  36   2      504.47      564.44     17.37 o
   5  36   2        1.25       -4.09     10.25 o
   6  36   2      413.66      421.80     24.37 o
   7  36   2        5.25       25.26     15.08 o
  -7  37   2      757.25      762.40     45.37 o
  -6  37   2      212.73      195.70     17.91 o
  -5  37   2      419.02      359.10     20.42 o
  -4  37   2      416.24      396.25     15.08 o
  -3  37   2      818.81      853.31     20.94 o
  -2  37   2      587.61      543.26     18.95 o
  -1  37   2      201.39      193.88     11.60 o
   0  37   2      969.78      917.72     19.72 o
   1  37   2     1361.02     1306.70     26.32 o
   2  37   2      826.66      795.34     19.95 o
   3  37   2     1299.54     1321.68     27.44 o
   4  37   2     1291.57     1272.40     27.48 o
   5  37   2      246.65      254.59     19.31 o
   6  37   2      199.13      216.15     20.13 o
   7  37   2       50.33       67.34     20.91 o
  -7  38   2     1456.74     1556.34     68.05 o
  -6  38   2        0.05       23.32     12.23 o
  -5  38   2      252.90      278.45     18.78 o
  -4  38   2       61.27       78.23      9.90 o
  -3  38   2      324.42      345.48     15.53 o
  -2  38   2        4.23       23.92     10.03 o
  -1  38   2     2300.14     2224.86     42.38 o
   0  38   2        0.68       37.68      6.81 o
   1  38   2       50.52       98.52      9.14 o
   2  38   2       84.53      119.81      9.98 o
   3  38   2     2264.88     2117.02     37.98 o
   4  38   2        7.97       49.07      8.64 o
   5  38   2       57.98       68.35     14.68 o
   6  38   2        0.01       12.69     12.98 o
  -6  39   2      299.92      324.29     21.03 o
  -5  39   2      229.12      270.14     14.09 o
  -4  39   2       75.29      128.09     11.50 o
  -3  39   2        3.48       19.11      8.39 o
  -2  39   2       68.62      111.21     10.78 o
  -1  39   2      194.69      325.23     14.49 o
   0  39   2      412.24      371.39     15.44 o
   1  39   2     1371.77     1319.40     27.01 o
   2  39   2      386.13      379.97     14.27 o
   3  39   2      588.53      650.32     18.80 o
   4  39   2      158.02      171.02     11.88 o
   5  39   2      175.22      183.74     19.59 o
   6  39   2       92.69      107.02     17.86 o
  -6  40   2      714.43      707.81     24.86 o
  -5  40   2       24.80       53.71     10.07 o
  -4  40   2      317.25      302.18     14.14 o
  -3  40   2      106.46      135.88     12.70 o
  -2  40   2        6.11       40.61      8.45 o
  -1  40   2      350.65      312.03     16.43 o
   0  40   2     1132.99     1174.17     28.23 o
   1  40   2      778.33      731.31     21.98 o
   2  40   2      307.66      291.75     14.61 o
   3  40   2       32.29       64.99      9.27 o
   4  40   2      445.78      485.65     17.00 o
   5  40   2      146.01      152.03     18.71 o
   6  40   2      421.24      449.14     26.39 o
  -6  41   2      175.81      241.70     16.36 o
  -5  41   2      477.92      459.79     17.67 o
  -4  41   2     1550.99     1517.00     31.82 o
  -3  41   2        0.88       23.47      9.09 o
  -2  41   2     3327.88     3061.63     55.00 o
  -1  41   2      345.86      352.51     15.43 o
   0  41   2       33.26       77.97      9.90 o
   1  41   2        3.92       30.73      8.59 o
   2  41   2       39.07       60.23      9.82 o
   3  41   2      178.09      267.14     17.06 o
   4  41   2      836.33      817.50     22.13 o
   5  41   2       66.19       96.51     17.16 o
   6  41   2      111.20      180.60     38.28 o
  -6  42   2       51.51       60.18     12.64 o
  -5  42   2       13.08       70.57     11.84 o
  -4  42   2      727.45      754.40     21.50 o
  -3  42   2      785.37      720.76     22.69 o
  -2  42   2      114.99      270.23     14.40 o
  -1  42   2     2016.05     1835.51     38.23 o
   0  42   2      617.37      586.88     19.76 o
   1  42   2      106.33      151.95     12.70 o
   2  42   2      126.99      144.07     12.79 o
   3  42   2     2804.17     2662.40     46.12 o
   4  42   2        2.75       21.58      7.73 o
   5  42   2      101.43       79.26     16.83 o
   6  42   2       94.82      116.73     19.33 o
  -6  43   2        9.46       17.96     10.88 o
  -5  43   2     2150.29     1997.87     45.25 o
  -4  43   2      171.39      215.89     15.44 o
  -3  43   2     1823.68     1725.82     38.19 o
  -2  43   2      135.74      167.52     12.88 o
  -1  43   2      232.90      351.18     27.47 o
   0  43   2      218.89      269.38     14.32 o
   1  43   2      467.71      472.48     18.21 o
   2  43   2      549.65      521.04     19.41 o
   3  43   2        3.45       87.39     17.29 o
   4  43   2      254.89      292.35     14.32 o
   5  43   2       52.48       86.91     17.23 o
   6  43   2       11.81       16.91     14.49 o
  -6  44   2       33.05       57.05     12.56 o
  -5  44   2      763.39      867.25     27.69 o
  -4  44   2      697.04      678.86     23.44 o
  -3  44   2      418.13      471.49     19.06 o
  -2  44   2       76.59       98.68     11.23 o
  -1  44   2     1019.48     1007.76     32.73 o
   0  44   2     1984.53     1908.59     40.03 o
   1  44   2       33.89       66.66     10.32 o
   2  44   2      308.15      296.30     15.61 o
   3  44   2     1074.22     1019.22     25.07 o
   4  44   2      512.31      532.60     18.47 o
   5  44   2      430.88      371.67     24.27 o
   6  44   2      121.70      136.10     25.52 o
  -6  45   2      429.51      445.41     21.30 o
  -5  45   2      101.69      121.46     14.40 o
  -4  45   2       10.21       26.19     10.43 o
  -3  45   2      721.84      674.81     22.77 o
  -2  45   2      357.52      373.52     16.48 o
  -1  45   2      370.53      399.71     17.03 o
   0  45   2      171.70      259.62     14.54 o
   1  45   2       38.78       38.55      9.54 o
   2  45   2       23.76       48.46     10.18 o
   3  45   2       53.96      121.18     12.65 o
   4  45   2      406.72      422.09     17.01 o
   5  45   2        0.34        6.92     17.19 o
  -5  46   2       31.49       75.53     12.89 o
  -4  46   2        8.79        7.09      9.58 o
  -3  46   2        9.93       21.03      9.70 o
  -2  46   2        3.33       22.83      8.56 o
  -1  46   2        3.97       24.33      8.68 o
   0  46   2     1087.63     1009.64     27.34 o
   1  46   2       64.89       85.26     11.71 o
   2  46   2       76.47      113.81     12.59 o
   3  46   2       19.00       17.86     10.39 o
   4  46   2      314.24      314.48     17.10 o
   5  46   2       15.71        6.09     13.79 o
  -5  47   2     1469.78     1365.94     36.21 o
  -4  47   2      401.10      420.27     19.74 o
  -3  47   2      379.65      360.36     17.83 o
  -2  47   2       18.83       42.65      9.63 o
  -1  47   2      332.90      328.38     16.16 o
   0  47   2       22.30       56.67     10.09 o
   1  47   2      116.19      156.21     13.83 o
   2  47   2     2716.42     2521.26     50.76 o
   3  47   2       20.24       29.42      9.92 o
   4  47   2       32.57       39.06     10.15 o
   5  47   2      362.26      332.49     24.32 o
  -5  48   2       14.34       60.70     12.87 o
  -4  48   2     1031.08     1106.62     31.54 o
  -3  48   2        2.23       16.96     10.18 o
  -2  48   2      165.96      197.27     14.65 o
  -1  48   2      318.91      329.61     16.36 o
   0  48   2       70.63       90.68     11.65 o
   1  48   2      207.59      208.84     14.47 o
   2  48   2      199.82      342.25     17.36 o
   3  48   2      256.36      235.61     15.64 o
   4  48   2        0.86        8.24      9.38 o
   5  48   2       96.07      144.12     20.95 o
  -5  49   2       16.88       35.43     12.20 o
  -4  49   2       12.94       68.84     12.67 o
  -3  49   2      125.94      116.65     24.81 o
  -2  49   2      622.75      595.71     21.33 o
  -1  49   2        5.35       26.60      9.16 o
   0  49   2      108.06      151.03     13.84 o
   1  49   2      107.71      115.02     15.58 o
   2  49   2     2659.62     2574.77     52.34 o
   3  49   2        0.08       15.83      9.34 o
   4  49   2      568.28      573.44     22.74 o
   5  49   2        5.63       23.49     15.53 o
  -5  50   2       16.59       37.50     12.63 o
  -4  50   2     1775.99     1753.15     42.00 o
  -3  50   2        5.48       28.89     12.28 o
  -2  50   2      101.03      153.50     13.68 o
  -1  50   2       18.54       39.95     10.03 o
   0  50   2      793.55      750.70     24.41 o
   1  50   2        3.54       16.65      9.40 o
   2  50   2      174.55      291.67     16.86 o
   3  50   2      119.16      117.67     13.85 o
   4  50   2      157.50      228.23     23.33 o
  -4  51   2       30.43       97.57     18.48 o
  -3  51   2      710.85      735.30     38.99 o
  -2  51   2      155.82      197.11     15.21 o
  -1  51   2     1567.76     1620.96     38.10 o
   0  51   2       93.65      168.19     14.57 o
   1  51   2      674.46      680.15     23.85 o
   2  51   2      361.82      374.78     20.10 o
   3  51   2       54.26       71.75     12.51 o
   4  51   2        0.21        5.07     13.45 o
  -4  52   2       95.59      161.71     19.14 o
  -3  52   2      184.94      267.02     20.16 o
  -2  52   2       66.53       69.79     14.62 o
  -1  52   2       71.61      174.78     14.76 o
   0  52   2      495.96      509.99     20.85 o
   1  52   2        9.25       64.80     11.55 o
   2  52   2      178.81      203.69     16.57 o
   3  52   2       64.01       68.90     12.72 o
   4  52   2        7.05       -6.69     13.68 o
  -4  53   2       28.92       65.12     15.41 o
  -3  53   2      147.86      189.75     22.51 o
  -2  53   2      403.00      414.31     29.06 o
  -1  53   2      232.70      236.68     15.66 o
   0  53   2      235.50      260.80     16.15 o
   1  53   2      321.46      350.15     18.52 o
   2  53   2      184.25      207.26     17.06 o
   3  53   2       13.27       17.70     10.78 o
   4  53   2      120.10      169.78     28.36 o
  -3  54   2       47.71       68.29     15.28 o
  -2  54   2        4.06       15.09     13.11 o
  -1  54   2      148.39      172.00     22.91 o
   0  54   2      343.24      352.41     18.39 o
   1  54   2        2.03       37.27     11.77 o
   2  54   2      260.03      353.42     19.02 o
   3  54   2       63.73       58.41     12.80 o
  -3  55   2      605.25      596.55     28.93 o
  -2  55   2        4.26        4.88     11.89 o
  -1  55   2        1.31       13.16      9.58 o
   0  55   2       62.41       81.76     13.05 o
   1  55   2      770.47      781.88     26.78 o
   2  55   2     1584.10     1622.16     40.55 o
   3  55   2      173.16      216.78     17.46 o
  -3  56   2        3.09       26.09     14.00 o
  -2  56   2      125.63      136.37     18.53 o
  -1  56   2      103.08      133.69     14.60 o
   0  56   2       90.82      125.81     14.84 o
   1  56   2      763.68      747.75     26.49 o
   2  56   2       26.38       71.34     13.11 o
  -2  57   2      138.99      183.78     20.92 o
  -1  57   2       76.82      102.65     13.73 o
   0  57   2       33.26       47.81     12.38 o
   1  57   2      290.69      300.64     18.36 o
   2  57   2        2.03        8.40     10.84 o
  -2  58   2        4.76       17.64     12.82 o
  -1  58   2       12.56       32.42     11.36 o
   0  58   2      650.06      638.33     24.77 o
   1  58   2       54.96       95.07     14.08 o
  -1  59   2      157.73      224.08     17.92 o
   0  59   2       46.43      104.29     14.62 o
   1  59   2      475.64      467.16     26.30 o
  -9   0   3      796.90      668.47     44.66 o
  -7   0   3      337.64      366.14     29.06 o
  -5   0   3      123.78      166.23     18.08 o
  -3   0   3      103.02      122.53     13.45 o
  -1   0   3     1146.92     1095.49     20.55 o
   1   0   3     3934.49     3937.93     53.68 o
   3   0   3       74.76      137.88     13.47 o
   5   0   3    19115.34    17724.30    307.18 o
   7   0   3      485.47      571.44     23.27 o
  -9   1   3      252.52      278.07     21.55 o
  -8   1   3      268.46      255.63     19.17 o
  -7   1   3      607.79      633.16     26.69 o
  -6   1   3      390.36      498.19     74.43 o
  -5   1   3        7.02       35.59      8.76 o
  -4   1   3     1048.52     1094.30     32.65 o
  -3   1   3     1129.56     1132.80     14.67 o
  -2   1   3     2364.55     2631.80     23.84 o
  -1   1   3     5239.80     5000.75     39.98 o
   0   1   3     1477.71     1436.83     12.92 o
   1   1   3     1141.13     1231.17     12.79 o
   2   1   3     2448.58     2599.71     29.80 o
   3   1   3     1450.68     1251.79     29.70 o
   4   1   3     6223.19     5656.96    103.88 o
   5   1   3     3352.80     3351.22     98.18 o
   6   1   3     2229.67     2114.05     35.07 o
   7   1   3      552.72      551.34     24.66 o
   8   1   3        0.58       26.94     17.01 o
  -9   2   3       53.05       99.57     17.16 o
  -8   2   3        4.77       52.92     16.30 o
  -7   2   3      138.41      194.99     16.74 o
  -6   2   3     2495.79     2325.33     56.27 o
  -5   2   3       31.53       53.22      9.65 o
  -4   2   3        2.28      128.53     12.05 o
  -3   2   3     1088.24     1190.03     15.33 o
  -2   2   3    18944.52    19574.79    149.61 o
  -1   2   3      942.15     1150.11     12.59 o
   0   2   3     1940.50     2118.60     18.05 o
   1   2   3      126.05      138.73      5.40 o
   2   2   3     5377.93     5480.49     58.94 o
   3   2   3      140.31      172.36     21.98 o
   4   2   3      841.42     1102.27    152.41 o
   5   2   3       27.36      161.98     16.66 o
   6   2   3      318.56      371.37     17.89 o
   7   2   3       10.34       96.98     15.81 o
   8   2   3      835.62      780.83     43.24 o
  -9   3   3        7.51       69.86     32.61 o
  -8   3   3      573.42      540.51     26.69 o
  -7   3   3      174.55      209.80     16.54 o
  -6   3   3      174.74      334.54     58.84 o
  -5   3   3       44.22       83.33     15.24 o
  -4   3   3     8228.18     8086.71     83.26 o
  -3   3   3        6.45       98.69      9.46 o
  -2   3   3     4847.59     5011.82     40.12 o
  -1   3   3      984.26     1175.46     12.32 o
   0   3   3      964.99      989.62      9.99 o
   1   3   3      499.03      487.28      7.35 o
   2   3   3      973.23      994.46     20.85 o
   3   3   3     1228.18     1239.53     29.70 o
   4   3   3     1139.93     1183.54     32.25 o
   5   3   3        4.13       58.59     13.47 o
   6   3   3      172.77      235.44     13.64 o
   7   3   3      142.12      180.20     11.99 o
   8   3   3      210.84      270.44     27.29 o
  -9   4   3      817.46      780.08     34.08 o
  -8   4   3       55.36       97.99     16.13 o
  -7   4   3      426.01      421.45     22.06 o
  -6   4   3       23.74       65.31     11.50 o
  -5   4   3      790.03      780.94     43.60 o
  -4   4   3     1332.99     1556.76     51.74 o
  -3   4   3     2402.71     2350.36     26.85 o
  -2   4   3     1261.74     1363.25     20.30 o
  -1   4   3     5924.34     6467.11     51.00 o
   0   4   3     1511.06     1693.66     16.17 o
   1   4   3      104.97       84.17      3.78 o
   2   4   3    11368.99    10996.09    123.16 o
   4   4   3      359.95      410.43     44.30 o
   5   4   3       86.80      119.45     14.89 o
   6   4   3      294.69      380.04     34.03 o
   7   4   3      289.34      336.98     14.71 o
   8   4   3       54.00      118.38     23.75 o
  -9   5   3       20.73      137.62     45.72 o
  -8   5   3       18.91       53.85     13.76 o
  -7   5   3      724.83      757.48     29.45 o
  -6   5   3      378.01      427.90     24.46 o
  -5   5   3     1351.06     1239.60     34.58 o
  -4   5   3      531.23      629.24     11.73 o
  -3   5   3     2803.04     2812.45     31.43 o
  -2   5   3      805.33     1016.59     18.67 o
  -1   5   3     6028.00     5964.07     47.17 o
   0   5   3      515.05      470.54      6.17 o
   1   5   3      567.51      668.22      9.18 o
   2   5   3       39.98      200.55     15.77 o
   3   5   3     5849.85     5525.10    121.11 o
   4   5   3      273.48      358.22     15.04 o
   5   5   3      308.71      316.16     20.91 o
   6   5   3     2409.82     2368.72     43.58 o
   7   5   3      653.15      668.28     17.58 o
  -8   6   3       17.50       52.86     20.56 o
  -7   6   3      840.70      760.11     29.56 o
  -6   6   3     2013.94     1890.44     48.62 o
  -5   6   3      828.17      839.39     27.06 o
  -4   6   3      256.18      304.81      7.08 o
  -3   6   3      991.22      991.62     13.61 o
  -2   6   3    12951.90    13937.26    111.47 o
  -1   6   3     3915.88     4349.28     36.55 o
   0   6   3       51.24       85.66      2.91 o
   1   6   3     3054.51     3129.34     33.30 o
   2   6   3      861.33     1176.82     19.57 o
   3   6   3      197.14      301.15     12.73 o
   4   6   3      658.16      628.93     32.25 o
   5   6   3       42.52       97.83     15.24 o
   6   6   3     1044.07     1230.67     27.55 o
   7   6   3       61.44      131.48     12.48 o
  -8   7   3      590.72      474.06     24.93 o
  -7   7   3       14.36       84.25     15.42 o
  -6   7   3      291.17      357.40     40.41 o
  -5   7   3     1006.84      938.38     28.95 o
  -4   7   3      105.38      176.86     10.23 o
  -3   7   3      108.67      161.61      5.26 o
  -2   7   3     6371.86     6886.64     56.52 o
  -1   7   3     5571.93     5646.74     46.70 o
   0   7   3       90.05       63.71      2.67 o
   1   7   3      348.54      502.27     24.09 o
   2   7   3     4827.68     4942.68     54.96 o
   3   7   3     1013.43     1071.30     16.47 o
   4   7   3     4951.90     4632.74     71.28 o
   5   7   3     1314.62     1181.45     31.45 o
   6   7   3     1119.27     1202.84     34.38 o
   7   7   3       80.93      132.10      9.83 o
  -8   8   3      571.10      531.69     26.31 o
  -7   8   3       73.75      144.61     22.68 o
  -6   8   3       71.43      118.45     13.66 o
  -5   8   3      264.73      303.47     16.16 o
  -4   8   3     1710.57     1668.83     21.03 o
  -3   8   3     1162.60     1054.67     14.40 o
  -2   8   3     8747.38     9056.92     73.51 o
  -1   8   3     5350.58     6007.92     49.58 o
   0   8   3      449.79      495.07      6.70 o
   1   8   3    23475.23    23528.04    320.01 o
   2   8   3     2701.27     2563.58     30.40 o
   3   8   3       30.50       71.24     11.34 o
   4   8   3      505.39      699.22     60.00 o
   5   8   3      344.97      405.09     22.68 o
   6   8   3      337.51      408.98     15.05 o
   7   8   3       43.83       82.76      8.51 o
  -8   9   3      353.26      341.45     21.54 o
  -7   9   3     2121.55     1882.75     51.38 o
  -6   9   3      289.19      328.12     20.20 o
  -5   9   3      231.00      350.48     15.24 o
  -4   9   3     3096.75     2946.41     33.65 o
  -3   9   3      860.90      844.12     12.45 o
  -2   9   3      578.47      701.03     12.17 o
  -1   9   3    11989.32    12007.35    100.43 o
   0   9   3      812.84      801.29     10.44 o
   1   9   3      530.36      875.74     37.41 o
   2   9   3      534.50      604.31     10.94 o
   3   9   3     8154.33     8145.97     93.56 o
   4   9   3      599.68      651.21     17.40 o
   5   9   3      649.24      599.15     20.92 o
   6   9   3      473.06      477.50     16.22 o
   7   9   3      179.19      221.97     12.41 o
   8   9   3        0.58       56.36     17.01 o
  -8  10   3      130.30      217.76     18.30 o
  -7  10   3        0.29       95.70     19.85 o
  -6  10   3      780.90      819.35     46.96 o
  -5  10   3     4548.59     4149.85     66.92 o
  -4  10   3      175.69      263.35     20.03 o
  -3  10   3     3437.21     3431.08     38.00 o
  -2  10   3     4288.52     4167.29     33.42 o
  -1  10   3       12.60       62.75      5.49 o
   0  10   3      499.34      423.64      6.99 o
   1  10   3      204.49      199.22     10.28 o
   2  10   3     1496.91     1491.10     19.48 o
   3  10   3      480.63      567.28     14.87 o
   4  10   3     1785.00     1758.57     32.09 o
   5  10   3       21.83       51.13      6.95 o
   6  10   3      378.34      519.07     52.67 o
   7  10   3      378.04      360.20     18.80 o
   8  10   3      762.95      798.91     41.47 o
  -8  11   3      771.46      767.61     61.32 o
  -7  11   3       23.43      123.57     40.76 o
  -6  11   3     2371.05     2196.19     54.51 o
  -5  11   3        3.67      178.99     18.79 o
  -4  11   3      301.45      304.22      7.44 o
  -3  11   3        1.81       95.11      6.97 o
  -2  11   3     4021.91     4291.01     34.41 o
  -1  11   3     1373.21     1234.63     12.65 o
   0  11   3     1929.57     1702.78     18.95 o
   1  11   3      605.13      844.69     26.58 o
   2  11   3     1113.17     1019.98     15.18 o
   3  11   3     2375.85     2471.92     32.28 o
   4  11   3      504.82      697.39     55.02 o
   5  11   3      205.59      216.68     10.74 o
   6  11   3     1879.01     1819.14     36.21 o
   7  11   3      155.48      174.05     14.41 o
   8  11   3       34.35      171.90     23.75 o
  -8  12   3      645.26      684.16     30.19 o
  -7  12   3      757.84      939.76    171.19 o
  -6  12   3      125.24      381.98     33.32 o
  -5  12   3     1630.36     1618.27     32.18 o
  -4  12   3      552.94      498.52     10.33 o
  -3  12   3      428.88      530.73      8.51 o
  -2  12   3     1122.08     1020.75     10.38 o
  -1  12   3      254.55      412.50      6.01 o
   0  12   3     5331.79     5301.48     55.12 o
   1  12   3    15657.24    15873.69    171.49 o
   2  12   3     1547.50     1408.93     18.95 o
   3  12   3        0.03       30.04      6.44 o
   4  12   3     4862.14     4539.35     76.38 o
   5  12   3     1130.88     1113.29     21.34 o
   6  12   3      400.37      555.60     30.20 o
   7  12   3        2.29       18.08      9.51 o
   8  12   3      453.49      489.72     23.43 o
  -8  13   3      877.44      800.12     32.71 o
  -7  13   3     4841.42     4290.00    108.10 o
  -6  13   3     2730.39     2452.16     59.15 o
  -5  13   3     1006.44     1064.34     24.26 o
  -4  13   3       32.20       44.06      5.09 o
  -3  13   3     1772.41     1892.94     21.52 o
  -2  13   3      104.97      144.84      3.97 o
  -1  13   3     6570.75     6353.89     53.83 o
   0  13   3      503.67      563.98      8.44 o
   1  13   3      591.23      741.83     19.10 o
   2  13   3      418.82      491.98      9.26 o
   3  13   3     1700.06     1616.75     21.12 o
   4  13   3       85.67      176.66     12.50 o
   5  13   3       65.02      152.62      9.71 o
   6  13   3      918.67      872.76     22.75 o
   7  13   3       90.48      100.33     13.28 o
   8  13   3       33.31      104.42     14.51 o
  -8  14   3      425.24      540.03     26.93 o
  -7  14   3      630.01      939.98     97.47 o
  -6  14   3     1944.55     1986.65     50.88 o
  -5  14   3      571.66      624.01     20.51 o
  -4  14   3      379.95      335.03     10.62 o
  -3  14   3     4613.66     4694.84     47.51 o
  -2  14   3       96.82      110.15      3.71 o
  -1  14   3      203.11      276.11      7.77 o
   0  14   3      257.78      311.52      6.16 o
   1  14   3     6628.88     6445.11     66.41 o
   2  14   3      584.91      629.87      9.37 o
   3  14   3     2451.31     2420.72     27.22 o
   4  14   3      763.50      734.75     12.96 o
   5  14   3      669.39      695.62     16.13 o
   6  14   3      273.66      318.30     13.73 o
   7  14   3      535.49      491.79     22.06 o
   8  14   3       34.07       44.59     12.15 o
  -8  15   3     1229.76     1110.08     39.60 o
  -7  15   3      230.78      272.45     20.20 o
  -6  15   3     2469.09     2262.20     55.89 o
  -5  15   3     1212.80     1108.88     29.19 o
  -4  15   3      756.94      739.62     14.44 o
  -3  15   3     3251.28     3332.94     35.50 o
  -2  15   3     1422.27     1554.11     17.59 o
  -1  15   3     3858.74     3916.25     35.99 o
   0  15   3     3827.66     3545.99     35.54 o
   1  15   3     2494.83     2522.09     26.54 o
   2  15   3      723.96      760.88     10.78 o
   3  15   3     1932.47     1956.38     24.72 o
   4  15   3      148.09      196.28      6.25 o
   5  15   3        5.52       24.30      6.54 o
   6  15   3       64.22      147.90     14.35 o
   7  15   3        2.72       48.96     11.87 o
   8  15   3      334.00      344.22     20.42 o
  -8  16   3       54.47      180.11     19.42 o
  -7  16   3       67.37      217.14     44.48 o
  -6  16   3      203.60      303.81     29.77 o
  -5  16   3      303.00      323.04     14.91 o
  -4  16   3       94.42      136.20      8.89 o
  -3  16   3      318.31      350.67      9.19 o
  -2  16   3       23.00       40.71      3.26 o
  -1  16   3       76.24      172.49      7.83 o
   0  16   3     2400.10     2423.45     26.79 o
   1  16   3      271.61      273.85      5.99 o
   2  16   3     4786.75     4769.59     47.14 o
   3  16   3      557.53      538.66     16.74 o
   4  16   3      788.96      819.52     12.86 o
   5  16   3      132.15      143.82      7.83 o
   6  16   3     1765.25     1692.92     45.56 o
   7  16   3      184.43      197.38     15.54 o
   8  16   3      353.71      419.30     22.30 o
  -8  17   3      314.66      345.89     22.18 o
  -7  17   3     1469.74     1283.89     40.71 o
  -6  17   3      373.28      329.12     18.89 o
  -5  17   3       88.91      146.71     17.62 o
  -4  17   3     1135.15     1043.59     18.37 o
  -3  17   3       74.33      162.56     12.78 o
  -2  17   3     5712.68     5784.99     55.92 o
  -1  17   3     3860.04     3859.78     35.77 o
   0  17   3     4602.87     4482.52     44.17 o
   1  17   3       15.87       26.07      3.71 o
   2  17   3      404.99      665.45     17.18 o
   3  17   3     2418.27     2453.63     27.87 o
   4  17   3      844.24      771.76     13.90 o
   5  17   3       38.53       80.87      7.91 o
   6  17   3     1322.55     1311.54     29.55 o
   7  17   3      348.05      462.83     22.05 o
   8  17   3        5.07       76.33     13.78 o
  -8  18   3      108.51      164.82     19.05 o
  -7  18   3       24.41       66.05     21.62 o
  -6  18   3       47.88       71.95     12.77 o
  -5  18   3     1299.57     1144.22     26.44 o
  -4  18   3      141.45      155.83     14.12 o
  -3  18   3     2769.31     2724.56     27.11 o
  -2  18   3     1698.10     1750.16     25.03 o
  -1  18   3     3136.90     3170.14     32.33 o
   0  18   3       16.61       93.81      5.82 o
   1  18   3     4687.85     4449.79     44.21 o
   2  18   3     5105.86     4886.42     48.52 o
   3  18   3       41.80       65.11      6.61 o
   4  18   3      612.96      640.67     12.69 o
   5  18   3     1028.13     1086.00     20.02 o
   6  18   3      204.38      272.57     28.65 o
   7  18   3     1283.22     1277.75     38.22 o
   8  18   3      243.06      255.91     18.67 o
  -8  19   3      276.43      257.16     19.92 o
  -7  19   3       61.25       93.69     14.90 o
  -6  19   3       66.98      115.18     35.80 o
  -5  19   3      401.77      420.43     15.20 o
  -4  19   3       15.64       19.52      5.78 o
  -3  19   3      787.33      901.59     15.25 o
  -2  19   3        8.23       30.08      3.23 o
  -1  19   3      521.57      491.94      8.91 o
   0  19   3     2632.32     2610.85     25.54 o
   1  19   3        5.58       34.24      5.10 o
   2  19   3     3953.38     4246.38     42.93 o
   3  19   3      416.86      375.55      7.48 o
   4  19   3     1321.56     1335.17     22.28 o
   5  19   3      374.12      425.32     12.06 o
   6  19   3      154.07      142.65      9.00 o
   7  19   3      100.11      230.44     16.90 o
   8  19   3       12.88       37.01     12.27 o
  -8  20   3      157.12      214.77     19.62 o
  -7  20   3      129.27      272.83     45.72 o
  -6  20   3     1439.69     1297.98     39.09 o
  -5  20   3        0.11       37.63      7.67 o
  -4  20   3       23.05       40.14      6.55 o
  -3  20   3       66.42      118.71      5.27 o
  -2  20   3     1242.28     1172.66     14.67 o
  -1  20   3        9.39       20.99      3.98 o
   0  20   3     1512.52     1508.88     16.34 o
   1  20   3      451.74      518.12      8.87 o
   2  20   3     1193.71     1179.22     15.37 o
   3  20   3     1009.72      943.56     17.87 o
   4  20   3     1307.86     1216.08     21.04 o
   5  20   3     1249.37     1147.16     21.11 o
   6  20   3      225.93      291.67     20.38 o
   7  20   3      112.54      194.65     15.00 o
   8  20   3      309.88      302.37     17.33 o
  -8  21   3      555.24      552.90     27.67 o
  -7  21   3     1862.03     1628.55     47.74 o
  -6  21   3        1.20       49.27     16.30 o
  -5  21   3        2.15       61.02     10.47 o
  -4  21   3     1356.37     1328.62     25.07 o
  -3  21   3      181.03      198.77      6.56 o
  -2  21   3     1463.22     1432.59     17.22 o
  -1  21   3      426.15      427.32      9.40 o
   0  21   3     5224.65     5028.56     44.10 o
   1  21   3      405.68      470.42      8.51 o
   2  21   3      540.96      524.62      9.31 o
   3  21   3     1730.23     1644.09     19.90 o
   4  21   3      434.73      392.93     11.35 o
   5  21   3       16.15      109.17     17.37 o
   6  21   3     1202.63     1030.10     20.70 o
   7  21   3      846.26      824.66     25.59 o
   8  21   3        0.01       25.60     11.03 o
  -8  22   3       31.84       57.34     14.28 o
  -7  22   3       25.80       85.74     24.28 o
  -6  22   3     1345.18     1170.95     36.94 o
  -5  22   3     3226.47     3191.36     56.36 o
  -4  22   3      656.18      702.53     19.46 o
  -3  22   3     1482.39     1403.59     17.96 o
  -2  22   3       56.15       77.35      4.27 o
  -1  22   3     4119.16     4005.80     48.40 o
   0  22   3      655.67      681.71     13.27 o
   1  22   3     2366.60     2086.26     23.65 o
   2  22   3      447.55      441.28      9.31 o
   3  22   3      426.74      413.55      9.79 o
   4  22   3       22.97       65.35      6.63 o
   5  22   3     3205.10     2786.25     39.91 o
   6  22   3       42.93      112.61      8.73 o
   7  22   3      592.35      659.01     22.99 o
   8  22   3       20.31       12.61     10.76 o
  -8  23   3       98.74      118.67     17.64 o
  -7  23   3      222.04      221.04     17.86 o
  -6  23   3        0.11       27.68     10.34 o
  -5  23   3     3693.31     3403.45     59.53 o
  -4  23   3      710.97      821.31     58.41 o
  -3  23   3      113.97      156.75      5.92 o
  -2  23   3        9.89       24.74      3.55 o
  -1  23   3     1079.48     1079.03     17.06 o
   0  23   3      451.04      484.70      7.89 o
   1  23   3      411.01      485.42      8.90 o
   2  23   3      967.19      936.52     14.51 o
   3  23   3      222.28      211.13      7.42 o
   4  23   3      295.88      250.72      9.85 o
   5  23   3      167.17      243.02     13.10 o
   6  23   3      340.22      327.90     13.28 o
   7  23   3     1679.22     1614.32     38.19 o
  -8  24   3      198.41      194.46     20.67 o
  -7  24   3      250.42      298.06     20.15 o
  -6  24   3      175.67      178.96     12.22 o
  -5  24   3     1695.43     1780.45     37.20 o
  -4  24   3     4664.50     4557.40     92.90 o
  -3  24   3      475.60      454.53     11.08 o
  -2  24   3      262.62      256.96      7.34 o
  -1  24   3      311.08      252.83      6.87 o
   0  24   3     4720.67     4735.54     45.40 o
   1  24   3      833.15      781.75     11.94 o
   2  24   3      341.65      356.67      8.63 o
   3  24   3      334.66      305.51      8.84 o
   4  24   3     1101.74     1022.89     17.26 o
   5  24   3      428.53      464.51     13.30 o
   6  24   3       26.13       71.77     11.11 o
   7  24   3      102.55      271.85     35.17 o
  -8  25   3      396.95      395.94     29.06 o
  -7  25   3      678.28      634.78     33.32 o
  -6  25   3      138.04      175.42     12.53 o
  -5  25   3      259.81      478.19     21.23 o
  -4  25   3     7852.96     7626.79    116.44 o
  -3  25   3       43.22       79.85      7.17 o
  -2  25   3      874.07      780.58     15.29 o
  -1  25   3      370.39      321.09      7.91 o
   0  25   3     6978.95     6798.46     65.95 o
   1  25   3      381.63      348.21      7.76 o
   2  25   3      677.54      671.73     12.14 o
   3  25   3      582.49      573.76     12.16 o
   4  25   3        5.95       23.34      4.71 o
   5  25   3        2.45       16.82      5.98 o
   6  25   3      767.80      760.95     20.05 o
   7  25   3       17.40       37.41     10.74 o
  -8  26   3      160.48      198.44     20.92 o
  -7  26   3      154.75      259.35     32.43 o
  -6  26   3      442.26      446.40     17.67 o
  -5  26   3     5550.94     5176.24     84.71 o
  -3  26   3     1445.14     1416.24     23.02 o
  -2  26   3      144.05      165.57      6.46 o
  -1  26   3     2811.98     2809.90     30.41 o
   0  26   3     5389.13     5303.03     52.61 o
   1  26   3      279.03      286.14      7.76 o
   2  26   3       95.23      118.33      6.50 o
   3  26   3      106.02      151.60      7.16 o
   4  26   3      145.33      149.85      7.17 o
   5  26   3      366.47      321.14     11.56 o
   6  26   3       99.41      136.20     10.74 o
   7  26   3       21.35       53.81     11.60 o
  -8  27   3      179.40      224.94     20.93 o
  -7  27   3     1562.30     1423.09     44.35 o
  -6  27   3      141.77      189.27     13.12 o
  -5  27   3      442.44      683.94     59.85 o
  -4  27   3       30.33       31.99      7.96 o
  -3  27   3     3268.07     3272.64     57.90 o
  -2  27   3       46.10       65.31      5.76 o
  -1  27   3      116.63      190.31      6.08 o
   0  27   3      399.06      511.44     11.82 o
   1  27   3      616.90      629.12     11.55 o
   2  27   3       69.76      109.29      6.49 o
   3  27   3      403.48      397.05     10.45 o
   4  27   3      266.75      248.34      8.61 o
   5  27   3       42.33       84.36      7.29 o
   6  27   3       25.05       23.65      9.76 o
   7  27   3      704.93      641.23     23.57 o
  -7  28   3      197.47      290.90     20.28 o
  -6  28   3       17.16       32.51      9.05 o
  -5  28   3      480.08      479.32     17.73 o
  -4  28   3       45.59       86.70      9.54 o
  -3  28   3      602.26      721.06     20.32 o
  -2  28   3      448.12      428.13     10.93 o
  -1  28   3        9.90       20.51      3.90 o
   0  28   3      155.51      223.75      7.88 o
   1  28   3     3812.22     3631.36     41.68 o
   2  28   3       26.24       49.94      5.44 o
   3  28   3      627.25      606.75     13.12 o
   4  28   3      604.96      547.26     12.60 o
   5  28   3     1179.66     1079.98     19.04 o
   6  28   3       30.75       31.19     10.05 o
   7  28   3      224.79      277.60     17.52 o
  -7  29   3      114.08      144.97     18.05 o
  -6  29   3       42.44       56.55      9.95 o
  -5  29   3      181.30      273.00     31.68 o
  -4  29   3     1402.32     1323.20     40.05 o
  -3  29   3        8.63       29.56      7.63 o
  -2  29   3        2.24       21.22      4.94 o
  -1  29   3      154.91      167.87      6.10 o
   0  29   3     3557.10     3320.36     51.81 o
   1  29   3      379.13      456.19     12.26 o
   2  29   3     2290.71     2190.43     29.85 o
   3  29   3      759.99      712.97     14.44 o
   4  29   3      221.61      232.91      8.69 o
   5  29   3      129.67      185.26      8.27 o
   6  29   3      280.47      270.71     15.94 o
   7  29   3       16.22       35.60     11.58 o
  -7  30   3       67.40       83.22     21.44 o
  -6  30   3       51.93       52.62     10.10 o
  -5  30   3     1797.77     1703.95     37.06 o
  -4  30   3      156.26      216.17     15.51 o
  -3  30   3     1547.76     1435.24     31.77 o
  -2  30   3     1125.47     1105.96     19.68 o
  -1  30   3     1071.58     1083.94     16.15 o
   0  30   3      725.91      738.58     15.52 o
   1  30   3      190.57      190.53      8.87 o
   2  30   3     2024.14     1981.94     30.39 o
   3  30   3      163.94      220.66      9.43 o
   4  30   3      496.42      483.94     12.12 o
   5  30   3      110.85      113.03      7.53 o
   6  30   3      113.51      168.40     10.42 o
   7  30   3      320.47      297.98     22.45 o
  -7  31   3      165.35      194.56     20.20 o
  -6  31   3        0.16       14.01     11.16 o
  -5  31   3      281.11      368.73     19.98 o
  -4  31   3      408.19      390.56     19.76 o
  -3  31   3      107.50      152.19     10.97 o
  -2  31   3       58.64       85.22      6.38 o
  -1  31   3     4020.48     3919.02     50.99 o
   0  31   3       65.55       63.98      6.60 o
   1  31   3      104.06      138.89      9.36 o
   2  31   3      293.13      381.44     10.98 o
   3  31   3     3094.48     3036.65     39.41 o
   4  31   3        3.80       18.17      5.23 o
   5  31   3        0.88       24.85      5.86 o
   6  31   3        6.67        5.19      9.58 o
   7  31   3      406.54      479.66     54.41 o
  -7  32   3      530.97      567.46     40.05 o
  -6  32   3      557.23      567.49     25.36 o
  -5  32   3      470.80      477.46     22.63 o
  -4  32   3        7.36       10.41      9.26 o
  -3  32   3       96.52      136.87     11.02 o
  -2  32   3      661.11      611.71     13.09 o
  -1  32   3       55.99      195.60     12.18 o
   0  32   3      273.87      310.44     10.48 o
   1  32   3     2063.14     1918.94     33.28 o
   2  32   3      102.29      123.96      7.52 o
   3  32   3      129.46      206.75     13.20 o
   4  32   3      336.75      322.98     10.50 o
   5  32   3      876.10      776.91     17.59 o
   6  32   3        0.07        4.28     12.02 o
   7  32   3        1.23       37.65     20.91 o
  -7  33   3      898.07      824.43     47.85 o
  -6  33   3       17.52      107.86     14.91 o
  -5  33   3      436.05      470.98     22.74 o
  -4  33   3      558.31      494.09     22.29 o
  -3  33   3       33.19       69.85      9.46 o
  -2  33   3      410.68      418.24     10.96 o
  -1  33   3        1.01       19.21      5.96 o
   0  33   3     2516.18     2360.52     39.85 o
   1  33   3       66.13      145.24      9.87 o
   2  33   3     1537.58     1451.32     28.15 o
   3  33   3       20.50       40.87      7.86 o
   4  33   3      123.11      148.37      8.92 o
   5  33   3       79.62      115.31      9.14 o
   6  33   3      265.82      246.61     26.58 o
   7  33   3        0.93      -15.33     16.66 o
  -7  34   3      224.91      233.58     28.36 o
  -6  34   3     2441.82     2316.88     59.09 o
  -5  34   3      545.03      595.53     25.68 o
  -4  34   3      152.76      184.88     15.12 o
  -3  34   3      737.45      692.97     21.01 o
  -2  34   3      983.74      974.04     19.13 o
  -1  34   3       91.71      141.83     10.49 o
   0  34   3        9.27       63.82      7.40 o
   1  34   3      129.66      156.92     11.60 o
   2  34   3     1298.65     1185.91     24.93 o
   3  34   3        3.93       32.47      7.74 o
   4  34   3      722.82      624.18     18.30 o
   5  34   3        6.10       -2.56      7.11 o
   6  34   3      104.64      151.41     19.16 o
   7  34   3       13.65       16.19     14.68 o
  -7  35   3       42.08       89.32     23.39 o
  -5  35   3       29.52       61.89     12.66 o
  -4  35   3      567.01      506.49     23.02 o
  -3  35   3       79.11      112.74     13.51 o
  -2  35   3        0.36       21.23      9.44 o
  -1  35   3     2043.61     1922.69     39.65 o
   0  35   3     1097.68     1009.58     24.92 o
   1  35   3      226.69      212.13     12.45 o
   2  35   3       12.10       32.57      7.07 o
   3  35   3     2629.95     2446.05     42.09 o
   4  35   3      300.89      302.44     13.43 o
   5  35   3       24.93       30.97      9.12 o
   6  35   3      212.01      231.88     20.78 o
  -7  36   3      251.73      228.97     28.36 o
  -6  36   3       61.37       82.00     15.23 o
  -5  36   3       86.68      125.66     21.80 o
  -4  36   3       67.11      105.88     14.28 o
  -3  36   3      317.30      319.29     18.54 o
  -2  36   3        6.12        7.18      7.60 o
  -1  36   3      201.39      308.82     13.78 o
   0  36   3      911.24      897.68     23.53 o
   1  36   3     1004.19      937.63     24.48 o
   2  36   3      208.04      221.98     11.73 o
   3  36   3        1.09       81.71     15.48 o
   4  36   3       22.97       43.08      8.32 o
   5  36   3        9.29       15.69     14.10 o
   6  36   3       10.00       19.25     13.38 o
  -7  37   3       49.62      116.96     26.23 o
  -6  37   3       86.45      104.54     15.99 o
  -5  37   3      273.47      275.50     18.91 o
  -4  37   3      747.48      768.79     28.93 o
  -3  37   3      513.52      445.29     21.42 o
  -2  37   3        0.45        5.09      7.74 o
  -1  37   3      795.44      832.28     22.43 o
   0  37   3     1365.16     1315.13     31.95 o
   1  37   3      805.39      764.81     22.10 o
   2  37   3      232.60      293.61     12.97 o
   3  37   3     2037.29     2033.22     37.32 o
   4  37   3      155.55      196.97     13.10 o
   5  37   3      199.17      212.07     14.51 o
   6  37   3      187.00      205.23     21.70 o
  -6  38   3     1578.40     1431.22     44.44 o
  -5  38   3       78.16      111.71     15.66 o
  -4  38   3     1825.36     1785.36     39.07 o
  -3  38   3       12.22       19.19     10.15 o
  -2  38   3      765.39      740.52     21.64 o
  -1  38   3      233.04      237.13     12.91 o
   0  38   3        0.99       33.02      7.90 o
   1  38   3      456.56      428.95     14.85 o
   2  38   3     4114.23     3681.20     57.42 o
   3  38   3     1280.49     1234.23     27.16 o
   4  38   3     1107.75     1011.28     24.69 o
   5  38   3        0.99        2.95      8.10 o
   6  38   3      131.71      165.13     20.67 o
  -6  39   3        0.70       70.66     18.43 o
  -5  39   3       12.83       14.37     11.27 o
  -4  39   3      765.30      853.78     22.52 o
  -3  39   3       13.03       12.23      9.90 o
  -2  39   3      308.28      268.54     17.64 o
  -1  39   3      196.10      233.95     13.08 o
   0  39   3      383.80      379.25     15.83 o
   1  39   3      395.28      453.90     17.49 o
   2  39   3      819.59      973.36     23.24 o
   3  39   3     1353.90     1337.32     28.79 o
   4  39   3      297.40      351.02     14.99 o
   5  39   3       13.78       12.10      9.62 o
   6  39   3      260.32      278.80     23.33 o
  -6  40   3      427.41      394.34     23.68 o
  -5  40   3        4.11        3.06      9.34 o
  -4  40   3      215.43      264.68     15.30 o
  -3  40   3        3.64        7.86      9.94 o
  -2  40   3       22.13       17.87     10.52 o
  -1  40   3      367.59      320.06     14.78 o
   0  40   3      116.17      158.49     12.32 o
   1  40   3     2605.00     2470.31     47.72 o
   2  40   3      842.76      832.72     21.59 o
   3  40   3      387.04      414.63     15.76 o
   4  40   3       29.71       47.54      9.04 o
   5  40   3      391.11      399.84     18.33 o
   6  40   3        2.34       19.87     14.33 o
  -6  41   3        1.14       29.40     13.14 o
  -5  41   3      395.90      393.21     16.79 o
  -4  41   3       87.45      149.79     13.99 o
  -3  41   3      479.08      455.88     22.81 o
  -2  41   3      308.37      312.21     24.28 o
  -1  41   3      966.15      837.01     23.61 o
   0  41   3      181.80      178.02     12.58 o
   1  41   3       27.71       79.28     10.48 o
   2  41   3      387.46      403.26     17.51 o
   3  41   3        5.28       18.21      7.88 o
   4  41   3      295.76      312.74     14.71 o
   5  41   3      167.59      176.95     15.81 o
   6  41   3      114.11      142.38     20.49 o
  -6  42   3      537.60      536.37     22.41 o
  -5  42   3        3.25       10.41     10.00 o
  -4  42   3      751.88      745.65     24.28 o
  -3  42   3       51.70       78.51     14.12 o
  -2  42   3     1930.56     1841.56     49.24 o
  -1  42   3     1613.44     1585.67     35.09 o
   0  42   3      158.37      176.78     13.06 o
   1  42   3       17.43       21.16      8.42 o
   2  42   3      882.53      885.76     25.73 o
   3  42   3       13.53       12.42      7.91 o
   4  42   3      387.31      371.23     17.75 o
   5  42   3       65.57       77.57     16.57 o
  -6  43   3       47.62      102.59     14.39 o
  -5  43   3       63.58       76.95     13.14 o
  -4  43   3     1868.88     1809.83     55.71 o
  -3  43   3       84.69       94.00     22.68 o
  -2  43   3      528.69      589.90     26.06 o
  -1  43   3      429.48      479.95     18.31 o
   0  43   3      597.59      582.17     20.27 o
   1  43   3       74.06      101.12     11.65 o
   2  43   3        2.85       21.96      8.89 o
   3  43   3      205.08      219.89     13.01 o
   4  43   3       97.51      149.16     13.94 o
   5  43   3       50.08       43.90     15.40 o
  -5  44   3       17.58       47.29     12.57 o
  -4  44   3        4.28       39.83     10.72 o
  -3  44   3      194.58      226.24     18.78 o
  -2  44   3      250.05      268.57     18.78 o
  -1  44   3        0.78       30.34      8.57 o
   0  44   3       92.58      155.79     12.93 o
   1  44   3      719.84      696.99     22.70 o
   2  44   3       32.00       27.72      9.58 o
   3  44   3      146.25      187.21     13.22 o
   4  44   3      454.32      453.32     19.84 o
   5  44   3      212.93      234.35     27.29 o
  -5  45   3      878.72      887.01     28.44 o
  -4  45   3        6.86       43.54     23.04 o
  -3  45   3      666.10      603.95     26.94 o
  -2  45   3       80.83      128.84     16.20 o
  -1  45   3      852.37      767.33     23.54 o
   0  45   3      595.80      538.20     19.84 o
   1  45   3        5.42       39.15      9.62 o
   2  45   3      522.17      473.62     19.57 o
   3  45   3      457.27      442.26     19.22 o
   4  45   3       20.65       44.59     10.51 o
   5  45   3      287.58      277.85     22.65 o
  -5  46   3      258.78      305.10     19.87 o
  -4  46   3        0.74       36.06     24.10 o
  -3  46   3      368.44      400.96     24.63 o
  -2  46   3      702.87      686.42     44.66 o
  -1  46   3      847.28      833.12     24.85 o
   0  46   3      142.05      178.96     14.16 o
   1  46   3      614.36      586.57     21.40 o
   2  46   3      198.43      237.57     15.35 o
   3  46   3        4.66       27.29      9.83 o
   4  46   3      107.85      136.98     14.18 o
   5  46   3      407.48      455.25     27.48 o
  -5  47   3        9.95       44.47     12.57 o
  -4  47   3     2611.03     2455.14     63.53 o
  -3  47   3       34.22       60.47     14.03 o
  -2  47   3       20.50       57.72     14.89 o
  -1  47   3       45.60       80.98     11.30 o
   0  47   3      713.32      690.57     22.94 o
   1  47   3        0.16       35.26      9.93 o
   2  47   3       75.13      111.28     13.14 o
   3  47   3      137.69      143.84     14.26 o
   4  47   3      566.15      568.91     22.67 o
   5  47   3       24.46       64.05     16.98 o
  -5  48   3      664.38      689.22     46.08 o
  -4  48   3        2.49      104.91     23.04 o
  -3  48   3       12.57       55.98     13.66 o
  -2  48   3      344.16      366.58     22.15 o
  -1  48   3       13.96       25.50      9.54 o
   0  48   3       30.53       69.54     11.16 o
   1  48   3      913.90      784.39     25.15 o
   2  48   3        2.19        9.46      9.00 o
   3  48   3      122.28      131.15     18.46 o
   4  48   3      199.50      224.63     16.43 o
  -4  49   3      262.02      257.94     28.89 o
  -3  49   3     1244.65     1254.20     41.46 o
  -2  49   3      127.84      167.64     18.64 o
  -1  49   3      278.97      247.03     15.04 o
   0  49   3       37.44       36.92     10.18 o
   1  49   3       10.38       60.24     11.04 o
   2  49   3      252.86      236.79     15.88 o
   3  49   3        3.92       -3.17      8.98 o
   4  49   3       31.71       35.38     11.20 o
  -4  50   3       67.11      116.07     17.54 o
  -3  50   3       79.64      125.63     17.29 o
  -2  50   3       52.25       82.05     15.48 o
  -1  50   3      197.28      221.66     15.15 o
   0  50   3      166.44      180.35     15.19 o
   1  50   3      736.46      707.61     24.55 o
   2  50   3       53.74       78.97     12.50 o
   3  50   3       21.08       25.69     10.88 o
   4  50   3       15.19       13.43     11.44 o
  -4  51   3     1061.79     1056.20     40.58 o
  -3  51   3       26.20       31.05     13.65 o
  -2  51   3      126.01      144.06     18.21 o
  -1  51   3        1.34       -1.17      8.45 o
   0  51   3      103.54      159.07     14.78 o
   1  51   3       46.32       89.37     12.88 o
   2  51   3       92.10      109.26     14.03 o
   3  51   3      229.24      230.20     17.99 o
   4  51   3      127.91      142.28     15.60 o
  -4  52   3       13.75       64.27     15.79 o
  -3  52   3        0.78       12.03     12.41 o
  -2  52   3       84.11      110.91     21.80 o
  -1  52   3       52.44       50.47     11.46 o
   0  52   3       92.92      117.93     13.82 o
   1  52   3      324.08      307.07     17.55 o
   2  52   3       27.37       46.26     11.53 o
   3  52   3       27.20       36.86     11.88 o
  -3  53   3      665.15      624.20     29.70 o
  -2  53   3       39.19       37.33     14.43 o
  -1  53   3      285.73      296.18     17.11 o
   0  53   3      111.16      151.47     16.09 o
   1  53   3       95.88      141.17     14.99 o
   2  53   3       53.11       44.23     11.92 o
   3  53   3        3.48        6.20     10.18 o
  -3  54   3       96.80      167.08     19.64 o
  -2  54   3       25.61       27.54     13.83 o
  -1  54   3     1065.43     1007.28     30.06 o
   0  54   3        4.68       20.79     10.63 o
   1  54   3      522.58      512.20     22.12 o
   2  54   3       17.14       23.65     11.00 o
   3  54   3       74.89       85.33     13.88 o
  -3  55   3      281.24      303.12     22.55 o
  -2  55   3       41.91       37.14     14.23 o
  -1  55   3      598.00      639.79     24.12 o
   0  55   3      251.68      275.87     17.51 o
   1  55   3       59.79      112.92     14.45 o
   2  55   3      293.02      309.42     18.64 o
  -2  56   3      367.67      392.69     27.11 o
  -1  56   3       98.21      152.29     15.50 o
   0  56   3      621.42      618.67     24.36 o
   1  56   3      245.57      263.29     18.46 o
   2  56   3      303.43      300.41     18.61 o
  -1  57   3      319.46      344.38     18.97 o
   0  57   3       29.02       75.95     13.23 o
   1  57   3      165.59      236.70     18.61 o
   0  58   3        0.50       -6.55      9.72 o
  -8   0   4      615.75      560.72     38.99 o
  -6   0   4      329.21      377.48     28.00 o
  -4   0   4     1990.97     2060.87     69.12 o
  -2   0   4     1876.18     2314.50     31.29 o
   0   0   4     5405.20     5790.33     70.80 o
   2   0   4     6845.36     6447.28     97.72 o
   4   0   4     1130.04     1358.21     48.56 o
   6   0   4     3223.42     3109.14     94.99 o
  -8   1   4      258.58      283.56     20.30 o
  -7   1   4     1093.89      913.34     33.07 o
  -6   1   4     1021.25      970.01     32.32 o
  -5   1   4     5085.17     4685.46     95.11 o
  -4   1   4        5.60      115.47     11.03 o
  -3   1   4      296.76      324.31      6.39 o
  -2   1   4     6373.09     6777.54     58.36 o
  -1   1   4      543.99      586.37      8.16 o
   0   1   4      541.26      613.34      7.83 o
   1   1   4       27.71       99.88      3.85 o
   2   1   4       17.74      114.28     16.42 o
   3   1   4      125.16      175.84      8.30 o
   4   1   4     3068.29     2899.58     49.17 o
   5   1   4     2643.00     2418.64     73.19 o
   7   1   4      107.61      147.09     20.91 o
  -8   2   4       47.32      128.47     17.04 o
  -7   2   4        4.36      163.47     26.76 o
  -6   2   4      804.07      800.07     28.82 o
  -5   2   4     1188.23     1661.43     42.98 o
  -4   2   4     1436.87     1437.95     26.27 o
  -3   2   4      696.36      673.60      9.91 o
  -2   2   4     1469.96     1767.71     19.34 o
  -1   2   4     3000.41     2750.30     26.73 o
   0   2   4      175.11      239.91      5.03 o
   1   2   4      435.86      524.84      7.98 o
   2   2   4       63.45      128.80      9.58 o
   3   2   4     1402.15     1285.74     17.69 o
   4   2   4      563.38      705.82     33.95 o
   5   2   4      424.89      621.48     59.37 o
   6   2   4      104.91      197.60     14.53 o
   7   2   4     1055.19     1043.79     32.96 o
   8   2   4        0.38       20.91     16.30 o
  -8   3   4      292.84      394.24     44.66 o
  -7   3   4     1587.90     1357.83     41.97 o
  -6   3   4      861.28      827.09     29.57 o
  -5   3   4     7573.04     7062.73    135.46 o
  -4   3   4      530.51      643.57     17.93 o
  -3   3   4       75.26       61.13      3.58 o
  -2   3   4       89.40      177.43      8.19 o
  -1   3   4     2542.26     2551.97     25.04 o
   0   3   4     1075.62     1050.11     12.17 o
   1   3   4       32.29       80.15      3.62 o
   2   3   4      833.54     1024.58     26.39 o
   3   3   4      222.15      273.69      6.84 o
   4   3   4     2217.41     2059.93     37.78 o
   5   3   4      665.38      646.14     66.28 o
   6   3   4      383.61      408.67     27.29 o
   7   3   4      384.08      497.88     52.99 o
   8   3   4       33.37       55.65     18.79 o
  -8   4   4     1429.82     1357.15     44.36 o
  -7   4   4      197.37      242.08     24.81 o
  -6   4   4      328.39      353.48     26.76 o
  -5   4   4      357.28      507.56     29.77 o
  -4   4   4     3569.63     3555.22     45.99 o
  -3   4   4      385.58      384.49      6.40 o
  -2   4   4       75.89      159.20      5.86 o
  -1   4   4       25.28       83.31      3.65 o
   0   4   4     3190.33     3288.60     31.27 o
   1   4   4        0.02       14.28      2.58 o
   2   4   4     6722.52     6550.63     66.16 o
   3   4   4     1034.91      976.85     14.52 o
   4   4   4       29.47      207.56     14.88 o
   5   4   4        0.15      167.30     18.79 o
   6   4   4     2238.41     2097.56     50.25 o
   7   4   4      522.01      557.23     23.55 o
   8   4   4      292.75      298.96     19.04 o
  -8   5   4       13.88       94.67     37.75 o
  -7   5   4        0.15       39.21     11.75 o
  -6   5   4      123.07      177.55     15.26 o
  -5   5   4     1769.59     1762.77     44.86 o
  -4   5   4      274.34      416.25     21.11 o
  -3   5   4      136.33      192.19      5.00 o
  -2   5   4     2085.15     2063.54     20.10 o
  -1   5   4       94.22      125.18      4.09 o
   0   5   4      318.17      330.28      5.83 o
   1   5   4      830.27     1005.53     12.43 o
   2   5   4      123.95      222.65     20.23 o
   3   5   4      336.34      369.37      7.99 o
   4   5   4     2160.27     1996.21     32.03 o
   5   5   4     3206.23     2942.33     63.03 o
   6   5   4      360.09      422.14     27.29 o
   7   5   4       33.87      131.94     16.48 o
   8   5   4      440.08      486.93     23.55 o
  -8   6   4        2.52       27.19     12.27 o
  -7   6   4      100.46      169.44     16.45 o
  -6   6   4      102.29      213.34     38.99 o
  -5   6   4      674.46      703.24     26.58 o
  -4   6   4       10.92       51.05      5.25 o
  -3   6   4      707.94      726.79     10.51 o
  -2   6   4     2506.55     2611.65     24.64 o
  -1   6   4     3355.44     3455.69     32.82 o
   0   6   4     1488.58     1622.24     17.13 o
   1   6   4     1788.99     1902.79     20.57 o
   2   6   4     3216.70     3249.00     34.99 o
   3   6   4      382.47      346.59      8.99 o
   4   6   4       28.67      397.68     24.10 o
   5   6   4      243.49      493.83     50.86 o
   6   6   4       25.74       67.02     16.30 o
   7   6   4      250.69      283.91     14.39 o
   8   6   4       55.49      137.51     17.37 o
  -8   7   4       36.79      237.12     26.94 o
  -7   7   4      854.42      765.59     30.20 o
  -6   7   4     1405.88     1260.59     39.87 o
  -5   7   4       42.74       66.45     13.47 o
  -4   7   4      258.17      422.14     17.65 o
  -3   7   4     1665.57     1769.78     20.41 o
  -2   7   4     2783.58     2887.18     26.92 o
  -1   7   4     1343.48     1372.45     15.11 o
   0   7   4       75.06       71.16      3.35 o
   1   7   4     3008.86     2977.73     30.30 o
   2   7   4      740.27      863.39     12.13 o
   3   7   4      672.26      683.97     11.44 o
   4   7   4     4676.67     4320.83     60.91 o
   5   7   4     1872.80     1798.71     30.58 o
   6   7   4       29.69       46.26     17.54 o
   7   7   4      324.83      359.83     15.88 o
   8   7   4        3.53       27.66     11.35 o
  -8   8   4     1826.62     1662.69     50.75 o
  -7   8   4     1205.18     1131.72     52.46 o
  -6   8   4      748.66      839.59     29.82 o
  -5   8   4       32.12       46.29      9.76 o
  -4   8   4     5212.49     5064.81     63.46 o
  -3   8   4     2409.47     2479.19     27.03 o
  -2   8   4     6738.70     7393.12     63.69 o
  -1   8   4    10279.20    10882.26     91.93 o
   0   8   4     4483.19     4479.51     41.57 o
   1   8   4      457.57      514.77      8.99 o
   2   8   4     1193.78     1282.09     16.21 o
   3   8   4     1478.15     1441.66     17.95 o
   4   8   4      375.56      459.18     27.53 o
   5   8   4     1151.01     1152.01     22.46 o
   6   8   4      231.25      211.87     32.61 o
   7   8   4      347.15      378.44     16.30 o
   8   8   4        0.17       18.11     10.65 o
  -8   9   4       33.32      118.74     23.39 o
  -7   9   4      224.74      279.29     36.51 o
  -6   9   4     2729.27     2476.30     60.14 o
  -5   9   4      545.78      547.52     22.04 o
  -4   9   4      564.73      674.43     33.63 o
  -3   9   4      348.61      439.98      7.98 o
  -2   9   4     5485.66     5442.79     47.81 o
  -1   9   4     7811.83     8228.58     73.80 o
   0   9   4     3572.98     3459.58     32.97 o
   1   9   4     1031.94     1186.91     17.36 o
   2   9   4     4179.94     4072.87     42.92 o
   3   9   4       92.19      172.25      5.37 o
   4   9   4     1202.87     1125.66     21.60 o
   5   9   4      705.52      771.10     17.63 o
   6   9   4      311.00      301.22     15.86 o
   7   9   4      108.02      159.35     12.62 o
   8   9   4      138.81      156.16     16.79 o
  -8  10   4      321.23      309.83     21.43 o
  -7  10   4       11.51       32.77     11.52 o
  -6  10   4      129.36      303.47     56.18 o
  -5  10   4     1630.50     1485.81     39.95 o
  -4  10   4      737.19      688.82     13.99 o
  -3  10   4      191.06      236.54     10.61 o
  -2  10   4     5992.76     5874.99     51.48 o
  -1  10   4    16774.81    17908.56    156.28 o
   0  10   4        5.33       54.33      4.78 o
   1  10   4     2043.14     2089.60     26.64 o
   2  10   4        8.21       39.92      6.26 o
   3  10   4      644.40      660.15     10.42 o
   4  10   4      351.15      460.21     13.01 o
   5  10   4     1046.13     1209.32     34.28 o
   6  10   4        3.83       24.56      5.95 o
   7  10   4       77.91      113.33     12.26 o
   8  10   4       33.96       60.32     13.14 o
  -8  11   4        5.05       40.17     13.25 o
  -7  11   4       48.45      124.67     25.34 o
  -6  11   4       46.18       81.81     12.78 o
  -5  11   4      276.49      320.34     17.24 o
  -4  11   4      290.58      304.96      9.41 o
  -3  11   4     4066.88     4302.55     44.11 o
  -2  11   4      441.49      495.36      8.78 o
  -1  11   4     1316.17     1426.38     15.88 o
   0  11   4     1658.84     1777.75     18.66 o
   1  11   4     5179.05     4615.12     52.90 o
   2  11   4      712.64      670.65     11.88 o
   3  11   4      626.67      690.71     11.44 o
   4  11   4     1809.76     1672.07     28.97 o
   5  11   4     2533.08     2492.98     40.21 o
   6  11   4       80.38      112.84      8.07 o
   7  11   4      298.65      337.35     24.15 o
   8  11   4      273.15      298.08     19.67 o
  -8  12   4       12.17       41.09     24.99 o
  -7  12   4      791.93      741.39     30.07 o
  -5  12   4      197.63      222.37     14.87 o
  -4  12   4      277.00      330.92      9.82 o
  -3  12   4      369.81      391.40      8.19 o
  -2  12   4     2680.70     2810.22     25.87 o
  -1  12   4     6417.44     6941.57     62.97 o
   0  12   4      674.84      669.88     10.10 o
   1  12   4        2.29       30.37      4.42 o
   2  12   4       33.10       56.51      4.70 o
   3  12   4     2065.08     2003.29     26.36 o
   4  12   4      253.73      430.92     23.89 o
   5  12   4      229.38      274.56     12.52 o
   6  12   4      150.89      178.01      9.18 o
   7  12   4      633.35      696.74     19.39 o
   8  12   4        2.70       60.16     11.61 o
  -8  13   4      189.60      213.46     19.59 o
  -7  13   4      174.79      214.64     18.21 o
  -6  13   4     2973.28     2607.76     62.65 o
  -5  13   4      336.11      338.22     17.77 o
  -4  13   4      971.02      936.23     17.31 o
  -3  13   4      233.45      285.44      6.65 o
  -2  13   4      823.84      805.27      9.74 o
  -1  13   4     4687.46     4712.82     44.13 o
   0  13   4     1568.07     1472.00     17.72 o
   1  13   4     1607.67     1618.38     22.07 o
   2  13   4      135.82       98.56      6.23 o
   3  13   4       94.51      167.91      9.60 o
   4  13   4     3060.01     2978.71     44.30 o
   5  13   4       71.62      104.63      7.78 o
   6  13   4      124.97      188.84     10.41 o
   7  13   4      395.12      429.57     20.26 o
   8  13   4      508.87      487.82     20.62 o
  -8  14   4      451.08      393.37     23.66 o
  -7  14   4      389.30      338.08     20.87 o
  -6  14   4      183.94      426.72     21.43 o
  -5  14   4      329.49      381.36     23.39 o
  -4  14   4      958.68      957.78     17.65 o
  -3  14   4      715.57      732.16     12.11 o
  -2  14   4      173.51      209.46      4.70 o
  -1  14   4     2600.75     2574.42     25.86 o
   0  14   4     2158.71     1938.74     22.14 o
   1  14   4     1206.86     1227.24     16.50 o
   2  14   4      236.47      289.34      7.83 o
   3  14   4      915.15      902.86     14.84 o
   4  14   4     1507.81     1573.22     32.63 o
   5  14   4        0.89       45.97     11.85 o
   6  14   4      536.00      482.49     13.47 o
   7  14   4        0.53       38.19      8.17 o
   8  14   4        3.16       83.69     12.75 o
  -8  15   4        6.87       43.04     17.01 o
  -7  15   4        2.70       73.37     20.20 o
  -6  15   4     1425.13     1253.10     68.58 o
  -5  15   4     1152.52     1174.23     26.60 o
  -4  15   4     1708.48     1648.63     25.88 o
  -3  15   4      716.85      677.88     10.78 o
  -2  15   4      925.58      877.64     10.83 o
  -1  15   4      415.65      452.33      7.51 o
   0  15   4      238.38      290.36      6.63 o
   1  15   4     1713.70     1569.76     20.46 o
   2  15   4       55.04       50.22      4.83 o
   3  15   4      136.22      180.01     10.18 o
   4  15   4       58.42      160.95      8.15 o
   5  15   4      866.99      923.89     21.86 o
   6  15   4       32.65       65.05      7.48 o
   7  15   4      128.17      158.94     11.81 o
   8  15   4      187.99      239.97     16.12 o
  -8  16   4        0.21       23.21     15.24 o
  -7  16   4     1634.95     1436.24     62.20 o
  -6  16   4        7.60       60.50     12.15 o
  -5  16   4      890.62      905.39     22.88 o
  -4  16   4       41.36      115.90     12.62 o
  -3  16   4      516.64      509.66      9.18 o
  -2  16   4       10.52       29.75      2.86 o
  -1  16   4     2123.39     1999.81     21.09 o
   0  16   4      145.96      178.02      5.12 o
   1  16   4       30.75       74.39      6.19 o
   2  16   4      182.66      148.08      6.32 o
   3  16   4     4851.24     4693.14     50.55 o
   4  16   4      715.79      745.28     22.32 o
   5  16   4      756.17      726.42     16.26 o
   6  16   4       35.03       62.13      7.55 o
   7  16   4       35.46       36.31      8.27 o
   8  16   4       71.99      141.45     14.96 o
  -8  17   4      311.50      279.96     20.93 o
  -7  17   4        5.81      115.98     15.77 o
  -6  17   4       20.53       40.69     23.39 o
  -5  17   4      169.28      204.88     20.47 o
  -4  17   4     1099.56     1098.11     19.75 o
  -3  17   4     1422.56     1419.23     19.06 o
  -2  17   4      850.95      788.78     10.22 o
  -1  17   4      312.37      287.34      6.00 o
   0  17   4     1324.37     1295.02     15.38 o
   1  17   4     4590.62     4572.57     62.24 o
   2  17   4      854.10      785.73     12.80 o
   3  17   4      184.82      344.59     17.65 o
   4  17   4     1908.58     1864.56     28.78 o
   5  17   4      378.31      392.35     12.09 o
   6  17   4      160.32      340.01     32.79 o
   7  17   4       46.82       48.38     10.95 o
  -8  18   4      266.63      254.53     43.60 o
  -7  18   4      715.58      644.77     28.38 o
  -6  18   4      474.14      508.65     29.95 o
  -5  18   4      116.30      140.10     10.49 o
  -4  18   4      646.19      615.89     14.07 o
  -3  18   4      655.09      688.92     12.82 o
  -2  18   4      194.76      214.45      5.14 o
  -1  18   4       45.33       57.61      3.70 o
   0  18   4     1905.89     1791.49     19.82 o
   1  18   4      737.06      811.35     11.90 o
   2  18   4      556.83      487.14      9.86 o
   3  18   4       48.58       92.03      6.77 o
   4  18   4     1029.87     1003.96     19.12 o
   5  18   4       12.80       61.03      8.14 o
   6  18   4     2134.84     1968.26     31.96 o
   7  18   4       16.00        6.14      9.27 o
  -8  19   4        6.43        9.01     12.00 o
  -7  19   4      256.13      465.69     27.47 o
  -6  19   4     1192.06     1109.14     35.91 o
  -5  19   4      487.18      546.46     18.39 o
  -4  19   4      138.96      145.14      8.92 o
  -3  19   4      247.23      316.79      9.32 o
  -2  19   4     2032.43     2150.54     23.78 o
  -1  19   4      156.49      182.27      5.33 o
   0  19   4     2987.51     3035.37     29.05 o
   1  19   4     3444.14     3324.74     39.13 o
   2  19   4      476.52      409.04      9.09 o
   3  19   4      974.68      898.91     15.57 o
   4  19   4      372.93      381.66     13.24 o
   5  19   4      995.36     1090.53     28.61 o
   6  19   4       13.29      247.04     24.46 o
   7  19   4       13.07       19.34      9.94 o
  -8  20   4        5.62        1.41     18.96 o
  -7  20   4     2452.16     2265.91     77.09 o
  -6  20   4        5.11       55.11     11.96 o
  -5  20   4     2597.86     2433.48     45.74 o
  -4  20   4       13.55       48.75      7.52 o
  -3  20   4     2169.27     2192.94     31.66 o
  -2  20   4      505.40      519.07      8.78 o
  -1  20   4        7.24       17.71      3.27 o
   0  20   4      173.75      252.17      6.12 o
   1  20   4       30.86       83.02      6.71 o
   2  20   4      161.64      147.45     10.01 o
   3  20   4      953.43      885.38     15.57 o
   4  20   4      125.52      156.37      7.12 o
   5  20   4     2182.61     2030.04     32.03 o
   6  20   4     2811.15     2492.77     42.26 o
   7  20   4       19.13       16.09      9.81 o
  -8  21   4        2.03        5.89     12.23 o
  -7  21   4       10.76      144.61     23.39 o
  -6  21   4      223.46      231.17     17.27 o
  -5  21   4      504.84      624.69     23.68 o
  -4  21   4      579.09      709.07     45.83 o
  -3  21   4      616.78      665.14     13.99 o
  -2  21   4      336.94      323.38      7.48 o
  -1  21   4      199.49      201.56      6.52 o
   0  21   4      274.48      391.02      8.23 o
   1  21   4     5743.72     5556.33     63.37 o
   2  21   4     1398.61     1287.59     19.61 o
   3  21   4       22.68       44.26      5.20 o
   4  21   4     1019.31      970.83     22.72 o
   5  21   4      872.31      875.69     23.63 o
   6  21   4      650.65      825.36     40.52 o
   7  21   4        1.67        5.43      9.20 o
  -8  22   4       34.68       82.47     16.20 o
  -7  22   4      402.41      378.47     22.38 o
  -6  22   4      124.53      159.13     16.70 o
  -5  22   4        0.63       34.65      8.87 o
  -4  22   4     4358.02     4080.12     67.70 o
  -3  22   4      592.96      534.47     14.20 o
  -2  22   4      380.06      391.98      8.95 o
  -1  22   4      979.15     1038.68     15.50 o
   0  22   4     4999.20     4931.03     49.42 o
   1  22   4      140.19      208.91      7.04 o
   2  22   4      136.75      152.15      6.90 o
   3  22   4       26.34       50.84      6.02 o
   4  22   4     2363.93     2180.96     30.01 o
   5  22   4       14.05       97.39      9.48 o
   6  22   4      360.62      398.45     14.98 o
   7  22   4       66.63      106.66     13.60 o
  -8  23   4      424.40      388.92     24.36 o
  -7  23   4      493.15      500.72     25.53 o
  -6  23   4      342.59      319.74     24.63 o
  -5  23   4      383.40      404.63     15.96 o
  -4  23   4       53.19      265.83     20.91 o
  -3  23   4       43.82       86.21      7.58 o
  -2  23   4     2561.68     2522.00     31.40 o
  -1  23   4      267.42      262.19      7.41 o
   0  23   4      687.32      691.80     10.63 o
   1  23   4      325.47      357.55      8.06 o
   2  23   4      830.25      798.32     14.66 o
   3  23   4     2309.45     2100.26     28.87 o
   4  23   4      710.59      802.10     17.67 o
   5  23   4     1310.38     1233.38     29.21 o
   6  23   4      268.14      291.74     13.26 o
   7  23   4       52.08       54.82     11.86 o
  -7  24   4      700.61      691.35     29.91 o
  -6  24   4      338.98      364.64     37.04 o
  -5  24   4      654.40      667.64     20.66 o
  -4  24   4     2036.38     1980.93     38.98 o
  -3  24   4      543.92      518.65     14.24 o
  -2  24   4      317.40      344.99      8.61 o
  -1  24   4       80.33      108.19      5.95 o
   0  24   4      626.10      643.20     10.92 o
   1  24   4       52.29       44.59      4.36 o
   2  24   4       68.85       69.77      5.88 o
   3  24   4      871.68      845.63     15.69 o
   4  24   4      123.20      160.15      7.75 o
   5  24   4     1718.15     1763.22     29.74 o
   6  24   4      612.69      594.01     18.13 o
   7  24   4      249.29      248.42     24.30 o
  -7  25   4      291.60      350.29     21.84 o
  -6  25   4      317.92      320.74     20.20 o
  -5  25   4     1170.62     1097.91     27.50 o
  -4  25   4      874.32     1143.56     27.07 o
  -3  25   4      488.99      502.55     14.19 o
  -2  25   4        2.26        9.83      4.19 o
  -1  25   4      222.02      224.15      7.91 o
   0  25   4     2100.77     2063.72     27.61 o
   1  25   4      870.73      827.29     12.94 o
   2  25   4      216.46      195.20      7.89 o
   3  25   4      359.64      368.66     10.51 o
   4  25   4       49.60       78.48      8.42 o
   5  25   4      960.96      971.41     17.97 o
   6  25   4       40.00       68.31      9.22 o
   7  25   4       76.24      105.18     13.92 o
  -7  26   4      576.85      513.82     26.05 o
  -6  26   4      160.41      219.55     20.91 o
  -5  26   4      859.68      870.35     24.25 o
  -4  26   4     4292.29     3938.97     66.76 o
  -3  26   4      707.97      753.80     17.80 o
  -2  26   4      560.92      519.49     12.28 o
  -1  26   4      133.74      146.79      7.73 o
   0  26   4      578.73      570.78     11.99 o
   1  26   4      969.93      924.53     13.99 o
   2  26   4      428.17      413.65     10.77 o
   3  26   4        1.75       19.19      4.94 o
   4  26   4     1923.99     1784.46     26.63 o
   5  26   4      429.55      418.39     12.02 o
   6  26   4      146.70      185.32     12.28 o
   7  26   4       17.54       33.01     11.55 o
  -7  27   4       58.91       71.02     14.98 o
  -6  27   4     1281.01     1178.36     38.42 o
  -5  27   4      827.96      806.79     23.43 o
  -4  27   4       53.83      200.61     19.49 o
  -3  27   4      938.01      889.94     19.73 o
  -2  27   4     1824.23     1785.89     29.61 o
  -1  27   4      113.88      138.33      7.19 o
   0  27   4      407.66      365.51      9.80 o
   1  27   4      113.98      139.28      7.18 o
   2  27   4        7.17       38.63      5.53 o
   3  27   4      742.23      756.29     15.18 o
   4  27   4     1618.10     1536.60     24.13 o
   5  27   4       31.85       70.75      7.53 o
   6  27   4       95.53       89.08     10.14 o
   7  27   4        4.30       35.36     11.61 o
  -7  28   4        3.07        0.80     11.87 o
  -6  28   4      190.44      231.49     17.71 o
  -5  28   4      555.21      616.54     20.37 o
  -4  28   4      593.99      584.00     18.82 o
  -3  28   4      273.32      352.79     17.94 o
  -2  28   4      385.49      454.20     13.25 o
  -1  28   4      517.54      584.79     15.62 o
   0  28   4     1913.56     1802.45     25.44 o
   1  28   4     1317.11     1286.08     20.55 o
   2  28   4     3166.75     2937.46     38.07 o
   3  28   4      575.03      611.58     13.68 o
   4  28   4      194.76      263.91     12.21 o
   5  28   4     1123.27     1061.11     21.10 o
   6  28   4       17.68       49.79      8.96 o
   7  28   4      986.94      853.73     28.20 o
  -7  29   4        0.80        4.66     10.98 o
  -6  29   4      249.39      255.72     26.58 o
  -5  29   4      758.99      756.18     22.83 o
  -4  29   4      292.26      354.72     15.09 o
  -3  29   4     2991.90     2777.62     52.30 o
  -2  29   4        7.69       25.54      5.76 o
  -1  29   4      870.62      863.98     21.61 o
   0  29   4      254.12      285.10      9.16 o
   1  29   4     6510.89     6221.77     70.93 o
   2  29   4     2555.17     2519.16     33.93 o
   3  29   4     1489.79     1378.54     22.40 o
   4  29   4        0.70       14.55      5.45 o
   5  29   4       78.77      145.06     12.52 o
   6  29   4      130.62      197.11     12.84 o
   7  29   4       31.96      155.52     15.79 o
  -7  30   4        7.11        2.37     11.50 o
  -6  30   4      141.56      199.56     17.63 o
  -5  30   4      302.60      308.98     16.31 o
  -4  30   4     1097.23     1066.42     26.74 o
  -3  30   4        1.07       45.06     10.49 o
  -2  30   4       31.44       60.85      6.92 o
  -1  30   4     1062.03     1055.20     24.67 o
   0  30   4      411.21      398.41     11.85 o
   1  30   4      928.49     1010.53     23.39 o
   2  30   4     2919.61     2698.97     35.99 o
   3  30   4     1162.17     1054.83     20.39 o
   4  30   4      325.67      331.47     10.70 o
   5  30   4       49.62       80.48      7.91 o
   6  30   4      673.76      628.59     19.47 o
   7  30   4      740.68      714.11     26.29 o
  -7  31   4        4.01       -5.61     10.30 o
  -6  31   4     1124.17     1125.97     49.44 o
  -5  31   4       30.09       55.98      9.90 o
  -4  31   4      121.92      170.45     15.04 o
  -3  31   4       10.08       18.92     12.23 o
  -2  31   4     3891.86     3702.96     74.08 o
  -1  31   4      198.30      203.61     11.24 o
   0  31   4      314.80      353.60     11.31 o
   1  31   4       28.20       63.17      6.92 o
   2  31   4     1960.57     1838.55     27.27 o
   3  31   4      460.05      513.63     12.98 o
   4  31   4      115.97      138.90      8.35 o
   5  31   4        4.99        4.70      6.93 o
   6  31   4      167.78      216.22     12.86 o
  -7  32   4       18.84       20.33     12.41 o
  -6  32   4       74.04      102.92     15.34 o
  -5  32   4       52.67       66.69     12.85 o
  -4  32   4      333.78      310.43     18.75 o
  -3  32   4      381.85      396.69     21.62 o
  -2  32   4      367.86      521.98     17.62 o
  -1  32   4      115.52      130.78     10.44 o
   0  32   4      107.12      124.66      8.39 o
   1  32   4      167.81      184.79     10.32 o
   2  32   4      735.51      787.56     16.08 o
   3  32   4      724.34      676.80     15.06 o
   4  32   4       18.94       11.89      5.68 o
   5  32   4       11.53       20.87      7.76 o
   6  32   4      273.21      306.52     14.59 o
  -7  33   4      101.07      165.17     29.06 o
  -6  33   4       12.50       17.72     18.08 o
  -5  33   4      445.43      436.02     22.60 o
  -4  33   4      174.54      185.53     15.80 o
  -3  33   4     2082.56     1992.75     50.35 o
  -2  33   4        0.92       14.32      6.70 o
  -1  33   4      168.57      161.97     10.91 o
   0  33   4       66.06       98.34      8.05 o
   1  33   4     1456.01     1311.99     29.82 o
   2  33   4     1206.69     1143.35     22.04 o
   3  33   4      211.54      274.34     14.19 o
   4  33   4       75.12       84.64      7.67 o
   5  33   4        2.72        7.37      7.12 o
   6  33   4      494.17      507.81     18.18 o
  -7  34   4      724.40      723.06     46.79 o
  -6  34   4        9.65       26.58     17.72 o
  -5  34   4       40.03       73.78     13.57 o
  -4  34   4      524.28      488.57     24.99 o
  -3  34   4      226.60      337.17     19.14 o
  -2  34   4      186.92      196.97     11.70 o
  -1  34   4      414.07      420.03     15.72 o
   0  34   4      631.95      562.01     18.32 o
   1  34   4      884.87      889.76     23.95 o
   2  34   4      174.04      195.05      9.97 o
   3  34   4     3324.34     3033.53     40.73 o
   4  34   4       91.58      119.64      8.52 o
   5  34   4       78.13       86.11     10.05 o
   6  34   4      747.79      735.28     37.80 o
  -6  35   4      721.83      657.84     42.53 o
  -5  35   4      181.67      197.63     18.62 o
  -4  35   4      130.70      163.11     16.63 o
  -3  35   4     2001.98     1774.12     47.10 o
  -2  35   4      111.71      166.74     11.25 o
  -1  35   4       56.24       96.25     10.03 o
   0  35   4       11.84       24.17      7.61 o
   1  35   4      301.36      313.88     14.58 o
   2  35   4       89.09      131.40     10.50 o
   3  35   4      855.70      927.42     20.38 o
   4  35   4      428.27      427.79     14.26 o
   5  35   4       15.37       13.49      7.52 o
   6  35   4      125.95      235.43     25.34 o
  -6  36   4      209.20      249.58     19.47 o
  -5  36   4       11.41        8.87     10.88 o
  -4  36   4      744.41      712.32     28.31 o
  -3  36   4       45.78      118.28     14.48 o
  -2  36   4      777.90      651.57     26.03 o
  -1  36   4      286.27      254.11     13.21 o
   0  36   4      183.84      206.02     12.50 o
   1  36   4      228.85      246.20     13.60 o
   2  36   4     1856.07     1804.40     34.16 o
   3  36   4       61.28      100.61     10.25 o
   4  36   4      111.93      119.33     10.05 o
   5  36   4        4.85        7.49      8.67 o
   6  36   4      938.74      904.39     37.39 o
  -6  37   4       38.98       57.98     14.40 o
  -5  37   4       18.46       31.22     13.29 o
  -4  37   4      555.18      550.59     25.03 o
  -3  37   4      910.87      803.22     29.56 o
  -2  37   4       59.76       87.83     13.47 o
  -1  37   4       11.71       54.69      8.92 o
   0  37   4       15.59       15.20      7.36 o
   1  37   4      397.11      380.60     16.06 o
   2  37   4     1286.27     1270.57     27.42 o
   3  37   4       34.82      115.32     12.92 o
   4  37   4       96.88      125.43     12.73 o
   5  37   4        4.40        1.88      8.21 o
   6  37   4        5.54       27.67     23.57 o
  -6  38   4       71.16      108.29     17.06 o
  -5  38   4      134.40      183.83     18.82 o
  -4  38   4       75.35      133.49     15.95 o
  -3  38   4      177.08      227.81     21.62 o
  -2  38   4      352.75      366.19     20.62 o
  -1  38   4     1922.65     1835.75     38.10 o
   0  38   4      112.30      147.02     12.18 o
   1  38   4      160.94      157.12     12.14 o
   2  38   4      318.77      364.60     14.63 o
   3  38   4     3421.41     3229.12     53.44 o
   4  38   4      338.84      318.57     16.45 o
   5  38   4       60.33       52.00     10.98 o
   6  38   4       96.47      118.74     19.79 o
  -6  39   4      335.14      303.79     24.28 o
  -5  39   4      399.37      365.84     22.27 o
  -4  39   4        5.24        7.66     10.74 o
  -3  39   4      943.66      880.46     31.57 o
  -2  39   4     1816.18     1684.52     46.48 o
  -1  39   4       42.72      113.76     11.10 o
   0  39   4      398.05      382.78     16.22 o
   1  39   4      508.17      514.06     19.03 o
   2  39   4      457.15      480.81     16.76 o
   3  39   4        6.53       96.81     12.41 o
   4  39   4      448.40      454.52     19.32 o
   5  39   4       46.77       41.82     10.69 o
  -6  40   4       45.08       85.06     16.24 o
  -5  40   4        2.75       11.63     11.20 o
  -4  40   4      115.13      158.67     17.56 o
  -3  40   4        1.37       37.39     11.78 o
  -2  40   4      284.60      384.60     21.59 o
  -1  40   4      101.88      134.79     12.05 o
   0  40   4       74.26      110.19     11.57 o
   1  40   4      102.00      121.08     12.02 o
   2  40   4     1367.77     1291.68     28.47 o
   3  40   4      116.90      142.64     12.05 o
   4  40   4        0.85       33.06      9.94 o
   5  40   4        1.35       -2.32      8.30 o
  -6  41   4      382.98      386.43     24.39 o
  -5  41   4        6.13       12.94     13.11 o
  -4  41   4       75.30       91.04     15.09 o
  -3  41   4      195.56      208.76     18.17 o
  -2  41   4      376.19      331.97     20.40 o
  -1  41   4      709.66      700.55     22.01 o
   0  41   4       23.58       14.57      8.15 o
   1  41   4      524.20      470.21     18.67 o
   2  41   4     1158.81     1126.04     29.90 o
   3  41   4      221.62      230.54     13.47 o
   4  41   4      549.80      501.29     20.58 o
   5  41   4       83.49      114.59     13.60 o
  -5  42   4      251.66      275.29     20.87 o
  -4  42   4      161.06      155.41     17.92 o
  -3  42   4      210.76      246.75     18.61 o
  -2  42   4      107.44      191.78     18.96 o
  -1  42   4      722.98      715.65     22.43 o
   0  42   4      212.03      188.67     13.14 o
   1  42   4        9.89       49.83      9.87 o
   2  42   4      127.84      180.25     14.07 o
   3  42   4      726.59      691.44     21.00 o
   4  42   4      360.80      374.19     18.43 o
   5  42   4       48.12       75.63     12.52 o
  -5  43   4      722.40      749.10     32.17 o
  -4  43   4       73.73       87.23     15.39 o
  -3  43   4      725.22      625.92     27.69 o
  -2  43   4      194.17      206.76     17.60 o
  -1  43   4      328.15      332.72     15.95 o
   0  43   4      161.54      193.43     13.95 o
   1  43   4      834.44      812.44     24.89 o
   2  43   4      119.01      174.79     18.53 o
   3  43   4       37.89       59.36     10.00 o
   4  43   4      144.32      165.26     15.02 o
   5  43   4        2.25        7.11      9.60 o
  -5  44   4       16.83       44.46     14.37 o
  -4  44   4       13.55       14.64     12.27 o
  -3  44   4        2.63       24.90     11.91 o
  -2  44   4        3.87       30.43     12.01 o
  -1  44   4       32.26       68.89     10.67 o
   0  44   4       88.23      127.89     12.82 o
   1  44   4      617.48      604.08     21.68 o
   2  44   4     1109.68     1044.58     29.44 o
   3  44   4      162.76      193.51     15.20 o
   4  44   4       13.99       21.17      9.90 o
   5  44   4        1.15       -0.51     10.41 o
  -5  45   4      256.95      253.64     22.18 o
  -4  45   4        2.33       35.01     13.14 o
  -3  45   4      105.57      141.82     25.34 o
  -2  45   4      971.55      890.55     36.33 o
  -1  45   4        0.21       22.73      9.10 o
   0  45   4      222.77      220.46     20.47 o
   1  45   4      144.05      180.28     14.62 o
   2  45   4      860.69      912.46     27.56 o
   3  45   4      155.16      176.85     15.37 o
   4  45   4      188.23      215.51     15.82 o
  -5  46   4       33.14       85.10     29.42 o
  -4  46   4     1752.09     1615.37     49.12 o
  -3  46   4     1410.41     1259.82     41.34 o
  -2  46   4       18.35       58.22     13.80 o
  -1  46   4     1373.96     1340.03     40.83 o
   0  46   4      270.08      283.49     15.76 o
   1  46   4       61.52       48.62     10.73 o
   2  46   4      401.64      415.36     19.21 o
   3  46   4      506.81      489.86     20.97 o
   4  46   4       14.08       21.36     10.41 o
  -4  47   4       60.78      160.05     18.86 o
  -3  47   4     1157.21     1175.33     40.10 o
  -2  47   4        4.66       10.99     11.84 o
  -1  47   4      289.30      369.98     20.23 o
   0  47   4      440.36      402.93     18.44 o
   1  47   4       63.84       65.18     11.46 o
   2  47   4      286.17      301.12     17.15 o
   3  47   4       62.49       88.21     13.00 o
   4  47   4      100.09      124.69     14.61 o
  -4  48   4      549.79      549.53     36.86 o
  -3  48   4       26.10      103.27     28.71 o
  -2  48   4      234.94      234.27     19.68 o
  -1  48   4      550.89      552.39     21.13 o
   0  48   4        2.28       36.04     10.13 o
   1  48   4      357.77      367.38     18.26 o
   2  48   4      219.40      216.36     15.84 o
   3  48   4      101.28      132.06     14.81 o
   4  48   4        2.13       18.39     10.30 o
  -4  49   4      561.41      502.53     27.19 o
  -3  49   4       45.36       50.39     14.76 o
  -2  49   4      537.00      522.02     26.65 o
  -1  49   4        2.45       21.31      9.56 o
   0  49   4     1105.85     1054.78     30.07 o
   1  49   4       69.24      106.69     13.50 o
   2  49   4        7.67       17.98     10.12 o
   3  49   4        9.77       11.41      9.79 o
   4  49   4       64.17       97.50     15.69 o
  -4  50   4       66.62      147.48     19.16 o
  -3  50   4      194.53      241.45     22.49 o
  -2  50   4       13.31       33.10     13.47 o
  -1  50   4      511.77      463.76     19.92 o
   0  50   4     1095.83     1119.02     31.56 o
   1  50   4      275.30      305.16     17.53 o
   2  50   4      537.87      549.41     22.62 o
   3  50   4        1.02        1.78      9.77 o
  -3  51   4       99.39      137.36     26.23 o
  -2  51   4       16.90       25.38     13.36 o
  -1  51   4        0.69       29.61     13.45 o
   0  51   4        0.51       48.50     11.12 o
   1  51   4      699.51      778.98     26.52 o
   2  51   4      186.77      233.56     16.87 o
   3  51   4        3.29        0.90      9.69 o
  -3  52   4       96.28      123.60     18.64 o
  -2  52   4      276.70      254.17     20.76 o
  -1  52   4      502.64      466.11     26.12 o
   0  52   4       16.04       42.51     11.64 o
   1  52   4        1.31       38.36     11.09 o
   2  52   4      360.55      381.41     19.86 o
   3  52   4       71.98       78.00     13.60 o
  -3  53   4        0.47       -5.42     12.50 o
  -2  53   4      661.24      708.25     31.95 o
  -1  53   4       27.91       57.86     20.73 o
   0  53   4      180.33      236.39     17.93 o
   1  53   4      102.08      101.94     14.04 o
   2  53   4      426.44      418.12     21.05 o
  -2  54   4      189.78      249.84     21.17 o
  -1  54   4       16.97        8.97     13.03 o
   0  54   4     1082.40     1016.18     31.08 o
   1  54   4      251.29      260.11     19.89 o
   2  54   4        1.69       19.15     11.02 o
  -2  55   4      245.09      262.94     22.80 o
  -1  55   4       68.37      100.60     17.79 o
   0  55   4      269.65      345.28     19.29 o
   1  55   4      173.52      241.10     22.16 o
  -1  56   4      462.62      468.92     37.57 o
   0  56   4       12.69       49.21     12.46 o
  -7   0   5     1620.47     1610.22     67.70 o
  -5   0   5     2831.11     2559.05     84.36 o
  -3   0   5     3615.42     3663.02     52.22 o
  -1   0   5     2186.87     2195.26     33.84 o
   1   0   5     3299.66     3030.62     46.71 o
   3   0   5     1224.81     1152.79     20.84 o
   5   0   5       40.51      192.91     22.03 o
   7   0   5     1568.35     1558.47     62.03 o
  -8   1   5        1.89        5.15     10.77 o
  -7   1   5      316.88      385.97     46.61 o
  -6   1   5      234.03      338.65     37.39 o
  -5   1   5      629.68      738.34     32.79 o
  -4   1   5     1120.38     1135.34     30.85 o
  -3   1   5        1.49       39.44      4.10 o
  -2   1   5        6.66       15.45      2.98 o
  -1   1   5       12.98       17.50      2.93 o
   0   1   5     1151.25     1127.27     13.51 o
   1   1   5     1458.46     1455.55     17.41 o
   2   1   5      796.07      631.44      9.90 o
   3   1   5      133.53      166.26      8.74 o
   4   1   5      394.31      356.77      9.14 o
   5   1   5     1150.84     1119.23     17.98 o
   6   1   5      585.51      609.86     24.56 o
   7   1   5      923.63     1028.57     99.95 o
  -8   2   5        3.38       32.47     19.49 o
  -7   2   5       80.76      160.21     17.52 o
  -6   2   5     2001.60     1805.49     48.75 o
  -5   2   5      192.77      312.94     17.54 o
  -4   2   5     1030.61      926.18     20.27 o
  -3   2   5       46.74       69.12      4.41 o
  -2   2   5      139.72      171.02      4.79 o
  -1   2   5      181.65      216.87      5.68 o
   0   2   5      506.04      622.39     15.12 o
   1   2   5      599.27      698.87     10.46 o
   2   2   5       95.96      147.19      6.47 o
   3   2   5      244.10      254.35      6.87 o
   4   2   5      273.97      332.67     12.79 o
   5   2   5       48.16      174.12     20.51 o
   6   2   5      503.15      599.34     24.44 o
   7   2   5       24.39      224.36     24.10 o
  -8   3   5      314.67      230.39     19.17 o
  -7   3   5      194.95      319.76     24.63 o
  -6   3   5      424.29      495.92     45.72 o
  -5   3   5     1342.65     1337.82     37.84 o
  -4   3   5       26.63       54.70      7.62 o
  -3   3   5       13.11       47.31      4.87 o
  -2   3   5     1335.63     1389.28     15.27 o
  -1   3   5      187.91      172.24      4.96 o
   0   3   5     8024.86     8313.36     74.76 o
   1   3   5     1341.26     1363.52     22.02 o
   2   3   5     4487.70     4338.96     43.52 o
   3   3   5       27.71       55.85      4.62 o
   4   3   5      833.08      790.66     14.04 o
   5   3   5      838.58      984.64     45.74 o
   6   3   5      873.07      880.65     33.70 o
   7   3   5       48.77      174.47     28.18 o
  -8   4   5      106.25      131.91     17.91 o
  -7   4   5     1475.23     1500.61     45.49 o
  -6   4   5       52.97      150.18     15.79 o
  -5   4   5     1484.00     1408.64     51.93 o
  -4   4   5       61.50       91.18      8.38 o
  -3   4   5     2044.46     2029.01     23.92 o
  -2   4   5      729.92      732.60      9.79 o
  -1   4   5     1271.78     1299.07     14.44 o
   0   4   5      323.66      426.32      7.90 o
   1   4   5    12595.22    12662.19    117.65 o
   2   4   5      487.52      542.20     18.40 o
   3   4   5        7.85       43.61      4.28 o
   4   4   5      204.99      272.45     11.33 o
   5   4   5     2181.95     2213.49     36.77 o
   6   4   5      123.20      200.56     12.24 o
   7   4   5      646.39      786.76    105.62 o
  -8   5   5       22.80       74.06     15.15 o
  -7   5   5     1102.77     1006.42     64.69 o
  -6   5   5      815.94      782.95     31.01 o
  -5   5   5      926.21      974.20     31.19 o
  -4   5   5      404.31      376.19     12.62 o
  -3   5   5      181.53      209.61      6.68 o
  -2   5   5        5.47       10.76      2.83 o
  -1   5   5     2393.37     2391.79     23.45 o
   0   5   5     1357.88     1318.78     15.23 o
   1   5   5      355.06      455.57     18.37 o
   2   5   5       19.06       52.54      5.22 o
   3   5   5     1353.29     1228.34     16.77 o
   4   5   5     1286.45     1220.58     22.00 o
   5   5   5     2886.88     2751.21     43.68 o
   6   5   5      580.45      569.66     17.47 o
   7   5   5     1568.45     1547.22     43.98 o
  -8   6   5      417.88      336.74     22.29 o
  -7   6   5       25.51      105.20     21.62 o
  -6   6   5     1797.96     1530.28     60.79 o
  -5   6   5      128.12      196.78     14.65 o
  -4   6   5        1.06       26.77      6.50 o
  -3   6   5      255.69      243.45      6.99 o
  -2   6   5      476.59      575.24      8.52 o
  -1   6   5     2184.01     2391.36     23.45 o
   0   6   5      853.29     1063.87     13.05 o
   1   6   5     1406.64     1397.04     16.83 o
   2   6   5      346.81      372.85      7.84 o
   3   6   5      236.53      276.39      7.98 o
   4   6   5     1386.05     1398.97     22.86 o
   5   6   5      101.18      418.07     17.92 o
   6   6   5      191.70      316.58     12.39 o
   7   6   5      162.73      224.39     36.15 o
  -8   7   5       63.81       96.62     16.54 o
  -7   7   5      277.66      259.97     18.89 o
  -6   7   5      201.18      309.06     27.11 o
  -5   7   5      686.74      647.64     24.93 o
  -4   7   5      912.60      945.51     20.70 o
  -3   7   5       42.80       96.48      6.32 o
  -2   7   5     1699.69     1731.51     18.18 o
  -1   7   5        9.79       17.36      2.94 o
   0   7   5     4749.04     4859.04     45.56 o
   1   7   5      147.43      228.07      7.27 o
   2   7   5     2520.50     2314.14     25.39 o
   3   7   5      818.44      792.64     13.96 o
   4   7   5      929.43      895.22     15.11 o
   5   7   5     3045.57     2793.34     44.52 o
   6   7   5     1066.39      989.17     22.21 o
   7   7   5      109.26      188.67     14.48 o
  -8   8   5      103.95      131.85     18.29 o
  -7   8   5      259.97      327.80     20.51 o
  -6   8   5      488.49      492.23     26.58 o
  -5   8   5      709.73      679.85     30.48 o
  -4   8   5      850.79      819.64     16.08 o
  -3   8   5     2444.11     2558.10     35.54 o
  -2   8   5     3613.88     3655.98     34.02 o
  -1   8   5        0.75       46.72      3.53 o
   0   8   5      569.60      671.07      9.57 o
   1   8   5     2930.80     2955.93     31.01 o
   2   8   5     1322.98     1305.11     19.40 o
   3   8   5       93.87      140.11      9.40 o
   4   8   5       34.73       90.50      6.23 o
   5   8   5       10.54      110.66     10.15 o
   6   8   5        0.38       28.92      8.70 o
   7   8   5      341.39      369.56     15.16 o
  -8   9   5      198.90      213.35     19.14 o
  -7   9   5      352.63      302.82     19.87 o
  -6   9   5       44.78      104.41     21.27 o
  -5   9   5       41.06       93.52     12.39 o
  -4   9   5       60.86      108.43      7.35 o
  -3   9   5      202.99      260.14      8.78 o
  -2   9   5      128.89      207.94      5.39 o
  -1   9   5     5100.57     4908.53     46.26 o
   0   9   5       16.80       29.55      3.44 o
   1   9   5      293.21      388.59     13.71 o
   2   9   5     1096.03     1154.65     17.93 o
   3   9   5     1308.10     1235.04     18.95 o
   4   9   5      301.25      249.83      8.83 o
   5   9   5      367.28      345.42     12.67 o
   6   9   5       15.97       52.74      8.04 o
   7   9   5      232.55      299.82     14.01 o
  -8  10   5       55.17       81.76     18.25 o
  -7  10   5        8.90       37.50     12.00 o
  -6  10   5      828.82      770.13     29.18 o
  -5  10   5      702.18      710.23     26.05 o
  -4  10   5       14.73       54.91      6.08 o
  -3  10   5      994.27      960.98     17.42 o
  -2  10   5      834.90      938.47     11.76 o
  -1  10   5      209.07      270.47      6.29 o
   0  10   5     1131.09     1188.00     14.15 o
   1  10   5     3595.54     3524.55     39.67 o
   2  10   5        2.89       26.67      4.56 o
   3  10   5       26.62       56.38      6.81 o
   4  10   5       16.96       48.72      5.91 o
   5  10   5       55.96      182.30     13.17 o
   6  10   5      156.11      276.73     27.93 o
   7  10   5      312.70      419.88     16.09 o
  -8  11   5      161.69      197.04     20.80 o
  -7  11   5       28.98       36.07     12.46 o
  -6  11   5      173.25      276.65     45.19 o
  -5  11   5      189.06      183.23     14.18 o
  -4  11   5     1407.76     1454.67     26.05 o
  -3  11   5      232.97      282.33      9.18 o
  -2  11   5     1058.60     1080.52     13.00 o
  -1  11   5        3.39       21.88      3.20 o
   0  11   5     1357.31     1317.86     15.35 o
   1  11   5        4.46       34.17      4.66 o
   2  11   5      976.83      959.17     16.00 o
   3  11   5       55.97       75.11      6.46 o
   4  11   5       99.80      125.78      9.01 o
   5  11   5     1421.72     1297.46     26.09 o
   6  11   5     1329.25     1200.83     30.20 o
   7  11   5      728.40      814.73     22.03 o
  -8  12   5       81.71      102.21     16.92 o
  -7  12   5        5.39       53.29     26.94 o
  -6  12   5     1700.55     1469.02     42.82 o
  -5  12   5      274.48      259.92     16.35 o
  -4  12   5      461.46      528.58     12.82 o
  -3  12   5     1075.04     1024.78     18.40 o
  -2  12   5     6029.69     6114.60     54.23 o
  -1  12   5      667.59      800.11     11.09 o
   0  12   5     1032.37     1040.11     14.38 o
   1  12   5      634.47      638.40     11.44 o
   2  12   5      101.86      149.74     12.53 o
   3  12   5      139.79      155.45     14.63 o
   4  12   5      739.93      761.56     15.73 o
   5  12   5       44.50      130.38     11.47 o
   6  12   5      188.32      258.15     12.48 o
   7  12   5       72.54      164.93     12.27 o
  -8  13   5       64.25       86.48     17.72 o
  -7  13   5      593.52      504.30     27.11 o
  -6  13   5       13.53       60.83     12.25 o
  -5  13   5       74.10       86.42     12.57 o
  -4  13   5       64.08       96.60      7.89 o
  -3  13   5     1261.25     1240.62     20.94 o
  -2  13   5      310.53      367.12      6.93 o
  -1  13   5    10347.12    10601.31     95.03 o
   0  13   5       36.19       54.87      4.40 o
   1  13   5     1207.74     1118.49     16.41 o
   2  13   5     1365.22     1351.51     22.32 o
   3  13   5     1397.61     1292.59     21.99 o
   4  13   5      451.28      424.39     11.53 o
   5  13   5      544.78      488.69     15.25 o
   6  13   5      451.93      448.43     15.76 o
   7  13   5      154.38      211.44     12.55 o
  -8  14   5       12.05      132.66     51.39 o
  -7  14   5        7.21       91.72     14.79 o
  -6  14   5       12.60       28.11     10.80 o
  -5  14   5       94.52      107.60     16.66 o
  -4  14   5      208.62      325.27     18.55 o
  -3  14   5     1069.99     1091.27     21.21 o
  -2  14   5     1204.25     1218.16     13.86 o
  -1  14   5        2.19      137.60      6.99 o
   0  14   5     1671.85     1644.49     20.18 o
   1  14   5      899.47      886.86     14.15 o
   2  14   5     1065.38     1062.00     19.13 o
   3  14   5       33.86       64.92      8.63 o
   4  14   5      201.97      238.25      9.11 o
   5  14   5      154.60      224.79     11.22 o
   6  14   5       19.18       99.85     11.31 o
   7  14   5      203.44      226.08     12.90 o
  -8  15   5     1062.92      992.08     46.08 o
  -7  15   5      916.38      748.62     55.65 o
  -6  15   5       11.89       84.56     50.15 o
  -5  15   5        1.54        8.13      8.33 o
  -4  15   5     4569.30     4552.06     71.37 o
  -3  15   5      734.81      768.28     17.09 o
  -2  15   5     2941.47     2997.11     29.43 o
  -1  15   5      507.10      522.90      8.72 o
   0  15   5     1411.94     1516.93     19.15 o
   1  15   5       71.47      103.38      5.89 o
   2  15   5      101.65      143.58     12.66 o
   3  15   5      504.61      403.96     11.26 o
   4  15   5      322.72      316.80     19.32 o
   5  15   5      527.32      523.22     14.37 o
   6  15   5      748.56      715.43     19.88 o
   7  15   5       16.37       39.22     11.00 o
  -8  16   5      157.50      344.28     30.13 o
  -7  16   5       85.89      136.89     17.04 o
  -6  16   5     1164.32     1084.13     36.05 o
  -5  16   5       57.46       81.22     12.31 o
  -4  16   5      141.83      293.34     21.27 o
  -3  16   5     1339.08     1237.83     23.34 o
  -2  16   5     1122.04     1096.90     13.51 o
  -1  16   5      137.29      253.73      5.75 o
   0  16   5     2815.74     2669.96     30.41 o
   1  16   5      547.86      576.98     11.12 o
   2  16   5     2047.38     1945.54     29.54 o
   3  16   5       21.61       53.00      7.47 o
   4  16   5     5079.24     4581.64     60.39 o
   5  16   5        7.32       62.32      9.26 o
   6  16   5       84.53      186.84     11.60 o
   7  16   5        6.70       31.55     10.46 o
  -8  17   5     2358.94     2194.53     62.13 o
  -7  17   5      284.99      249.69     18.92 o
  -6  17   5       60.50      105.62     14.53 o
  -5  17   5      218.49      228.76     16.30 o
  -4  17   5     1888.14     1903.80     32.80 o
  -3  17   5      599.70      560.00     14.53 o
  -2  17   5      707.34      667.91     10.24 o
  -1  17   5     4532.45     4533.44     42.96 o
   0  17   5      172.32      172.27      5.63 o
   1  17   5     1944.17     1910.92     24.38 o
   2  17   5      663.77      669.71     17.49 o
   3  17   5      991.97      865.92     17.38 o
   4  17   5      168.39      239.86     21.70 o
   5  17   5      837.94      830.36     41.34 o
   6  17   5      935.22      852.24     21.88 o
   7  17   5      609.37      620.18     19.66 o
  -8  18   5     1046.18     1163.24     42.19 o
  -7  18   5      162.41      150.69     17.86 o
  -6  18   5       75.31      105.03     14.51 o
  -5  18   5      397.98      553.09     73.72 o
  -4  18   5      384.53      414.06     13.56 o
  -3  18   5      698.15      666.18     16.05 o
  -2  18   5        7.25       32.85      3.92 o
  -1  18   5      306.40      347.55      8.10 o
   0  18   5      541.03      582.21      9.72 o
   1  18   5      799.91      810.56     13.17 o
   2  18   5        5.77       25.46      4.84 o
   3  18   5       26.68       70.59      6.11 o
   4  18   5       27.31       63.49      6.18 o
   5  18   5     2018.83     1867.86     27.67 o
   6  18   5      527.34      561.33     17.91 o
   7  18   5       40.03      109.83     18.42 o
  -7  19   5       54.64       85.26     15.13 o
  -6  19   5      364.09      383.03     21.34 o
  -5  19   5     5342.04     4825.07    100.16 o
  -4  19   5       55.17       77.66      8.00 o
  -3  19   5       45.14       57.01      6.92 o
  -2  19   5     1997.69     1987.67     23.63 o
  -1  19   5     2904.39     2895.15     34.29 o
   0  19   5        4.26       19.48      3.89 o
   1  19   5      269.20      277.06      7.52 o
   2  19   5      235.48      311.80     14.53 o
   3  19   5      124.95      184.87      7.87 o
   4  19   5       74.29      121.42     13.90 o
   5  19   5      329.41      442.35     21.37 o
   6  19   5      589.50      632.02     19.06 o
   7  19   5        1.95        7.68      7.98 o
  -7  20   5      261.02      265.62     19.78 o
  -6  20   5     1074.34     1006.21     36.33 o
  -4  20   5       31.88       71.33     15.42 o
  -3  20   5        5.45       11.96      5.65 o
  -2  20   5     2454.68     2328.52     28.60 o
  -1  20   5        0.42       47.17      5.58 o
   0  20   5     1919.50     1826.36     26.62 o
   1  20   5      363.03      364.24      8.66 o
   2  20   5     2228.99     2112.50     28.97 o
   3  20   5     1303.61     1145.58     19.22 o
   4  20   5     3295.10     2964.74     38.84 o
   5  20   5      416.71      402.64     11.30 o
   6  20   5      697.31      749.99     20.89 o
   7  20   5       28.63       64.35     12.03 o
  -7  21   5      152.41      171.38     35.98 o
  -6  21   5      160.27      182.57     18.07 o
  -5  21   5     1109.75     1116.44     44.66 o
  -4  21   5     3039.77     3019.04     47.31 o
  -3  21   5       66.19      122.44      9.52 o
  -2  21   5      394.04      371.86      8.72 o
  -1  21   5      387.74      343.21      8.79 o
   0  21   5        9.98       39.37      5.87 o
   1  21   5     1519.36     1571.80     21.14 o
   2  21   5      425.30      426.47     10.96 o
   3  21   5      690.38      667.19     14.01 o
   4  21   5      364.76      532.28     14.13 o
   5  21   5       91.14      136.24      7.96 o
   6  21   5      637.16      653.30     20.62 o
   7  21   5      500.63      499.28     18.17 o
  -7  22   5       97.78      151.30     18.41 o
  -6  22   5        4.41       15.71     10.45 o
  -5  22   5     2590.54     2518.30     60.89 o
  -4  22   5     2034.36     1972.90     53.57 o
  -3  22   5     1300.10     1199.86     26.71 o
  -2  22   5       17.58       31.89      4.30 o
  -1  22   5        0.38       20.61      4.51 o
   0  22   5     2243.40     2143.59     32.57 o
   1  22   5      575.94      602.04     11.51 o
   2  22   5      118.67      157.05      7.60 o
   3  22   5       48.72      102.86      6.99 o
   4  22   5     1301.31     1147.71     19.93 o
   5  22   5      752.26      723.79     16.80 o
   6  22   5        6.59       69.45     11.35 o
   7  22   5      319.71      369.28     20.62 o
  -7  23   5      176.13      194.01     20.18 o
  -6  23   5      287.04      227.13     17.56 o
  -5  23   5     1007.04     1086.11     34.81 o
  -4  23   5      279.33      370.69     14.98 o
  -3  23   5      515.44      566.58     17.27 o
  -2  23   5      776.24      756.32     14.54 o
  -1  23   5     1797.39     1729.93     34.92 o
   0  23   5      182.33      230.29      8.14 o
   1  23   5     1108.15     1049.34     16.25 o
   2  23   5      848.95      814.86     15.62 o
   3  23   5      540.45      538.47     12.73 o
   4  23   5      215.74      276.01      9.70 o
   5  23   5        2.14       58.53      7.06 o
   6  23   5      587.11      546.26     18.23 o
   7  23   5       70.44      127.72     14.92 o
  -7  24   5        0.25        3.86     10.39 o
  -6  24   5       53.67      108.90     23.92 o
  -5  24   5       79.55      161.90     16.61 o
  -4  24   5       10.60       41.59      8.15 o
  -3  24   5      224.29      239.04     11.88 o
  -2  24   5     1048.30     1006.28     20.25 o
  -1  24   5      115.44      171.74      8.35 o
   0  24   5      715.17      704.45     13.91 o
   1  24   5       98.15      131.02      7.37 o
   2  24   5      170.19      190.34      8.15 o
   3  24   5     1035.27     1021.95     18.41 o
   4  24   5     1304.52     1247.07     21.32 o
   5  24   5      502.99      489.43     13.91 o
   6  24   5       61.08      133.90     11.61 o
   7  24   5       12.65       24.02     10.98 o
  -7  25   5        7.29       18.37     12.40 o
  -6  25   5      431.98      368.59     43.24 o
  -5  25   5       22.07       90.98     13.47 o
  -4  25   5      682.67      627.08     19.51 o
  -3  25   5        0.84       35.08      8.19 o
  -2  25   5      416.62      415.26     12.49 o
  -1  25   5       47.03       61.64      7.45 o
   0  25   5      721.15      738.98     14.39 o
   1  25   5      281.06      279.43      9.33 o
   2  25   5     1341.87     1223.24     20.41 o
   3  25   5       81.15      101.60      7.22 o
   4  25   5      321.90      377.62     11.22 o
   5  25   5        6.85       42.87      6.95 o
   6  25   5      421.74      391.78     15.80 o
  -7  26   5      227.27      252.55     19.76 o
  -6  26   5       20.08       61.71     13.32 o
  -5  26   5     1652.90     1566.87     35.20 o
  -4  26   5        1.42       33.35     10.28 o
  -3  26   5      662.75      661.58     22.18 o
  -2  26   5      504.17      498.17     13.68 o
  -1  26   5      273.35      310.65     13.16 o
   0  26   5       15.29       52.59      5.83 o
   1  26   5      618.14      581.80     13.11 o
   2  26   5      161.35      190.35      8.37 o
   3  26   5       37.54       53.28      7.06 o
   4  26   5      947.81      860.84     17.25 o
   5  26   5      868.34      791.33     21.29 o
   6  26   5       13.86       73.11     11.90 o
  -7  27   5      433.91      442.93     29.95 o
  -6  27   5      206.69      193.65     18.77 o
  -5  27   5     1333.82     1370.87     32.38 o
  -4  27   5      732.89      699.61     20.90 o
  -3  27   5      970.64      948.44     23.67 o
  -2  27   5      142.34      163.77     11.26 o
  -1  27   5     2719.35     2546.41     52.27 o
   0  27   5      609.49      628.42     12.55 o
   1  27   5      175.15      159.17      8.05 o
   2  27   5      128.45      166.80      8.31 o
   3  27   5     1961.24     1683.55     26.04 o
   4  27   5       10.58       73.86      7.86 o
   5  27   5      563.20      594.50     18.56 o
   6  27   5     1302.89     1207.43     28.17 o
  -7  28   5      664.80      714.41     50.86 o
  -6  28   5      234.04      248.34     18.32 o
  -5  28   5      419.34      442.91     21.75 o
  -4  28   5      413.42      496.53     31.99 o
  -3  28   5      569.87      629.98     24.61 o
  -2  28   5     1257.97     1307.03     39.90 o
  -1  28   5      189.22      254.44     13.27 o
   0  28   5      328.21      340.47     10.78 o
   1  28   5       94.76      101.92      7.35 o
   2  28   5      448.73      421.78     11.70 o
   3  28   5      271.13      282.90     10.06 o
   4  28   5     1759.98     1619.72     26.02 o
   5  28   5      231.94      282.56     13.54 o
   6  28   5       69.89      210.89     15.21 o
  -7  29   5      235.37      218.79     32.79 o
  -6  29   5      170.66      174.22     20.91 o
  -5  29   5        0.02       47.98      9.41 o
  -4  29   5     2177.44     2049.05     58.14 o
  -3  29   5     1876.13     1779.62     46.38 o
  -2  29   5      227.62      304.59     14.22 o
  -1  29   5      146.09      157.57     14.98 o
   0  29   5     2786.05     2647.36     35.03 o
   1  29   5       56.85       61.99      6.53 o
   2  29   5      667.30      666.85     14.75 o
   3  29   5      970.51      854.24     17.29 o
   4  29   5      268.56      329.35     13.93 o
   5  29   5      120.91      157.03     12.02 o
   6  29   5      417.85      466.39     17.69 o
  -7  30   5       35.32       89.48     16.02 o
  -6  30   5        4.15       12.59     11.10 o
  -5  30   5      376.62      381.91     16.81 o
  -4  30   5     1074.88     1090.76     27.60 o
  -3  30   5      134.63      166.42     15.13 o
  -2  30   5     1525.96     1368.71     38.79 o
  -1  30   5       27.27       53.78     11.52 o
   0  30   5      645.57      702.64     14.63 o
   1  30   5      965.59      865.61     16.88 o
   2  30   5      614.15      582.80     13.90 o
   3  30   5      756.63      661.99     15.16 o
   4  30   5      663.64      643.49     15.20 o
   5  30   5        2.94       10.71      7.41 o
   6  30   5      157.19      206.02     13.51 o
  -6  31   5      140.93      136.13     17.28 o
  -5  31   5      668.50      720.58     22.97 o
  -4  31   5      175.10      214.31     12.99 o
  -3  31   5       68.56       80.20     13.01 o
  -2  31   5      393.36      430.52     20.79 o
  -1  31   5      803.01      713.28     26.30 o
   0  31   5      578.70      603.97     14.75 o
   1  31   5       22.28       45.67      6.33 o
   2  31   5      111.18      120.15      8.14 o
   3  31   5      159.82      208.45      9.35 o
   4  31   5      386.59      365.75     14.61 o
   5  31   5      102.87      155.99     13.35 o
   6  31   5      174.00      204.10     13.80 o
  -6  32   5      178.78      181.66     18.90 o
  -5  32   5      538.70      515.07     19.55 o
  -4  32   5      349.92      405.52     25.17 o
  -3  32   5      420.08      404.82     20.94 o
  -2  32   5      635.89      580.61     24.36 o
  -1  32   5      261.71      304.43     18.07 o
   0  32   5        5.63       22.08      8.24 o
   1  32   5     1035.82     1004.75     20.34 o
   2  32   5      887.41      797.84     16.75 o
   3  32   5      850.15      706.90     15.99 o
   4  32   5       62.50       79.24      9.68 o
   5  32   5      234.22      242.90     13.49 o
   6  32   5      308.91      412.19     17.08 o
  -6  33   5       30.50       44.02     13.42 o
  -5  33   5       40.71       52.90     10.21 o
  -4  33   5     1794.34     1692.87     46.96 o
  -3  33   5     1185.33     1122.42     35.63 o
  -2  33   5       92.00      150.29     16.13 o
  -1  33   5      222.02      246.65     20.20 o
   0  33   5      272.76      247.81     13.55 o
   1  33   5       93.30      132.87      9.92 o
   2  33   5      602.48      608.92     14.66 o
   3  33   5      561.56      550.68     14.21 o
   4  33   5       55.42       84.78      9.85 o
   5  33   5      518.97      471.46     17.37 o
   6  33   5      703.75      781.95     23.02 o
  -6  34   5       80.80       91.38     22.33 o
  -5  34   5       56.45       87.82     14.94 o
  -4  34   5       43.58       96.00     14.18 o
  -3  34   5      362.73      394.99     21.34 o
  -2  34   5     1119.87     1117.69     35.41 o
  -1  34   5     1920.25     1843.12     48.10 o
   0  34   5       60.19       51.67      8.88 o
   1  34   5      282.12      269.62     12.06 o
   2  34   5      706.53      658.75     15.39 o
   3  34   5       52.04       95.12      8.17 o
   4  34   5     1009.79      915.80     23.37 o
   5  34   5        0.69       17.17      8.12 o
   6  34   5      117.11      204.10     13.85 o
  -6  35   5      137.22      144.26     28.36 o
  -5  35   5      440.16      442.64     23.82 o
  -4  35   5      609.28      562.19     28.36 o
  -3  35   5      459.55      453.63     22.88 o
  -2  35   5     2513.55     2169.42     54.59 o
  -1  35   5     1394.94     1316.01     38.96 o
   0  35   5       13.20       16.60      7.67 o
   1  35   5      148.35      164.09     10.98 o
   2  35   5       33.39       44.70      7.62 o
   3  35   5      410.53      432.38     14.37 o
   4  35   5      340.77      352.94     14.93 o
   5  35   5        7.80       16.61      8.44 o
  -6  36   5       55.60      104.21     25.52 o
  -5  36   5      182.57      215.88     18.27 o
  -4  36   5        9.03       22.59     11.40 o
  -3  36   5     2091.55     1843.85     49.96 o
  -2  36   5        7.40       66.78     12.43 o
  -1  36   5      408.21      487.36     17.77 o
   0  36   5       39.07       49.08      9.15 o
   1  36   5      951.40      918.89     25.47 o
   2  36   5       80.17      118.85      9.65 o
   3  36   5       80.44       97.19      9.44 o
   4  36   5       10.51       20.47      7.93 o
   5  36   5      245.15      239.08     13.84 o
  -6  37   5       30.92       56.00     23.04 o
  -5  37   5        8.81       25.32     12.25 o
  -4  37   5       60.32       68.70     14.12 o
  -3  37   5       17.64       71.15     13.27 o
  -2  37   5      800.90      673.13     28.71 o
  -1  37   5      107.90      138.72     12.73 o
   0  37   5       28.74       36.93      8.90 o
   1  37   5       30.13       71.77     10.30 o
   2  37   5      841.93      782.71     19.01 o
   3  37   5      614.42      589.59     16.88 o
   4  37   5      136.25      140.53     12.02 o
   5  37   5       76.42       81.35     10.79 o
  -6  38   5      995.25      966.91     54.94 o
  -5  38   5       28.48       22.10     12.69 o
  -4  38   5       21.17       45.45     13.25 o
  -3  38   5      191.45      207.99     17.35 o
  -2  38   5      575.74      602.57     26.53 o
  -1  38   5      290.81      297.67     14.92 o
   0  38   5      151.33      166.86     13.16 o
   1  38   5       37.60       42.74      9.44 o
   2  38   5      139.15      208.26     12.54 o
   3  38   5        0.26       22.15      7.37 o
   4  38   5       67.84       72.11     15.30 o
   5  38   5        5.64       23.29      9.08 o
  -5  39   5       66.02       73.57     15.48 o
  -4  39   5      312.96      298.50     21.62 o
  -3  39   5      114.33      196.08     19.67 o
  -2  39   5      363.27      363.01     21.48 o
  -1  39   5     1677.08     1620.07     45.51 o
   0  39   5       47.46       55.89     10.38 o
   1  39   5      367.95      358.09     16.76 o
   2  39   5      855.20      773.09     24.37 o
   3  39   5      249.06      256.54     13.89 o
   4  39   5      133.31      122.29     12.01 o
   5  39   5       12.64       21.60      9.86 o
  -5  40   5        3.30        3.38     11.96 o
  -4  40   5       95.19       92.04     15.89 o
  -3  40   5     2484.32     2375.25     60.86 o
  -2  40   5      129.89      134.50     16.55 o
  -1  40   5      631.88      639.25     46.08 o
   0  40   5      128.75      152.00     13.05 o
   1  40   5      325.90      313.37     15.94 o
   2  40   5        0.79       27.47      9.39 o
   3  40   5      133.36      234.95     21.95 o
   4  40   5       52.05       74.25     12.07 o
   5  40   5      440.69      442.74     20.62 o
  -5  41   5       93.93      109.65     17.56 o
  -4  41   5        1.01        7.83     11.38 o
  -3  41   5      381.50      514.83     25.64 o
  -2  41   5        1.67       16.60     11.49 o
  -1  41   5      708.74      655.61     21.73 o
   0  41   5      200.09      235.04     14.21 o
   1  41   5      230.93      253.52     15.12 o
   2  41   5      336.22      319.34     21.06 o
   3  41   5     3045.69     2824.25     50.15 o
   4  41   5      196.12      221.40     15.74 o
   5  41   5      175.36      220.16     16.84 o
  -5  42   5      368.56      407.65     24.89 o
  -4  42   5      574.32      558.28     27.34 o
  -3  42   5     1852.09     1729.63     49.84 o
  -2  42   5       84.56       84.53     15.13 o
  -1  42   5      369.78      343.16     16.36 o
   0  42   5      515.04      511.61     20.68 o
   1  42   5      961.09      913.71     26.99 o
   2  42   5      135.23      238.12     15.71 o
   3  42   5        0.18       41.46     12.93 o
   4  42   5      229.24      244.86     16.53 o
  -5  43   5      355.63      378.27     24.43 o
  -4  43   5     1039.29      997.82     37.19 o
  -3  43   5      495.59      523.13     26.26 o
  -2  43   5       10.48       40.65     13.11 o
  -1  43   5      114.83      170.94     14.07 o
   0  43   5      424.32      451.44     19.02 o
   1  43   5      366.70      457.16     19.42 o
   2  43   5     2307.67     2213.07     47.40 o
   3  43   5       12.66       23.95     10.05 o
   4  43   5       53.95       70.96     12.51 o
  -5  44   5       49.20       92.51     23.39 o
  -4  44   5      154.42      213.13     20.33 o
  -3  44   5       23.17       85.95     15.51 o
  -2  44   5      541.58      499.56     44.66 o
  -1  44   5       12.48       18.85     12.41 o
   0  44   5      388.83      398.05     18.14 o
   1  44   5     1564.34     1454.90     35.87 o
   2  44   5     1054.02     1004.85     29.57 o
   3  44   5      215.39      193.40     15.78 o
   4  44   5       17.39       32.55     11.02 o
  -4  45   5        0.82        6.66     13.47 o
  -3  45   5      819.73      839.96     33.81 o
  -2  45   5      498.20      493.06     25.76 o
  -1  45   5      210.02      217.68     20.33 o
   0  45   5      346.83      333.97     17.11 o
   1  45   5      591.13      634.99     31.46 o
   2  45   5       15.88       61.79     11.55 o
   3  45   5      473.00      460.30     20.81 o
   4  45   5      112.18      119.19     14.60 o
  -4  46   5       94.78      124.64     18.21 o
  -3  46   5      584.86      569.21     28.15 o
  -2  46   5      640.08      603.79     39.70 o
  -1  46   5        0.40        5.49     11.00 o
   0  46   5      502.20      493.64     20.50 o
   1  46   5       26.62       66.35     11.58 o
   2  46   5       57.68       69.36     12.27 o
   3  46   5        1.28       12.27      9.51 o
  -4  47   5      914.10      871.19     57.77 o
  -3  47   5       15.66       43.19     14.30 o
  -2  47   5      134.64      168.11     20.38 o
  -1  47   5       84.97       79.10     15.83 o
   0  47   5      486.51      458.51     19.97 o
   1  47   5      178.42      213.18     16.56 o
   2  47   5      349.92      353.08     18.71 o
   3  47   5        0.00       13.15      9.95 o
  -3  48   5        4.46        4.08     12.60 o
  -2  48   5      335.33      317.82     22.20 o
  -1  48   5      144.65      177.86     32.96 o
   0  48   5       36.31       56.80     11.49 o
   1  48   5      297.60      341.12     18.19 o
   2  48   5       26.55       49.84     11.60 o
   3  48   5      393.00      379.42     19.94 o
  -3  49   5       53.05       84.69     17.00 o
  -2  49   5      110.27      156.27     19.31 o
  -1  49   5      100.67      131.20     18.14 o
   0  49   5       15.14       21.04     10.30 o
   1  49   5      437.58      439.03     20.32 o
   2  49   5      255.67      232.36     16.92 o
   3  49   5      571.22      573.43     23.82 o
  -3  50   5      153.73      196.92     21.99 o
  -2  50   5      512.76      484.21     26.87 o
  -1  50   5       12.23       25.95     13.45 o
   0  50   5      167.72      225.10     17.38 o
   1  50   5      727.79      762.02     26.35 o
   2  50   5      112.81      145.03     15.61 o
  -2  51   5      215.48      277.22     27.65 o
  -1  51   5       17.83       18.70     13.71 o
   0  51   5      606.32      629.65     28.20 o
   1  51   5      177.79      229.75     16.83 o
   2  51   5      532.18      526.18     22.94 o
  -2  52   5     2083.90     1907.03     56.51 o
  -1  52   5       10.16       32.68     14.21 o
   0  52   5       77.93      148.01     15.37 o
   1  52   5      252.31      250.24     17.04 o
  -1  53   5      352.89      371.48     24.64 o
   0  53   5       60.87       62.05     12.81 o
   1  53   5       53.88       76.29     13.48 o
  -8   0   6      600.90      639.76     42.89 o
  -6   0   6      587.94      562.50     35.80 o
  -4   0   6      247.44      345.93     24.81 o
  -2   0   6      549.60      505.88     13.17 o
   0   0   6      151.63      151.35      7.95 o
   2   0   6     2524.78     2345.11     42.74 o
   4   0   6       30.77       17.84      8.51 o
   6   0   6     1657.63     1570.17     62.74 o
  -8   1   6       20.66       76.72     15.38 o
  -7   1   6       11.06       45.27     21.27 o
  -6   1   6      918.82      822.17     30.83 o
  -5   1   6      726.50      846.55     66.99 o
  -4   1   6     1872.17     1849.15     45.99 o
  -3   1   6      412.38      429.75     13.61 o
  -2   1   6      688.41      579.87     10.04 o
  -1   1   6      268.94      268.33      6.75 o
   0   1   6      452.49      491.08      9.11 o
   1   1   6     1225.59     1275.70     35.48 o
   2   1   6      774.68      775.15     18.84 o
   3   1   6      235.36      318.93     20.56 o
   4   1   6        3.09        7.91      5.80 o
   5   1   6      681.11      644.94     17.02 o
   6   1   6        0.97      216.92     23.39 o
   7   1   6      363.63      433.38     23.18 o
  -8   2   6       59.80       85.95     16.15 o
  -7   2   6      850.40      703.59     30.20 o
  -6   2   6       92.15      187.99     16.30 o
  -5   2   6     4384.39     3919.19     84.33 o
  -4   2   6        0.14       25.79      8.48 o
  -3   2   6        3.41       17.84      5.64 o
  -2   2   6      134.65      157.06      5.76 o
  -1   2   6      477.89      514.38      8.81 o
   0   2   6      244.72      298.59      7.23 o
   1   2   6     4617.47     4485.82     64.92 o
   2   2   6      817.64      911.14     16.68 o
   3   2   6     2219.53     1975.90     30.09 o
   4   2   6      187.46      140.01      8.93 o
   5   2   6       97.93      202.13     10.27 o
   6   2   6       34.19       60.73     12.02 o
   7   2   6       94.75      217.74     17.79 o
  -8   3   6       15.06      113.07     37.57 o
  -7   3   6      282.35      323.16     20.92 o
  -6   3   6      529.70      489.90     23.81 o
  -5   3   6     1022.47     1126.53     76.91 o
  -4   3   6       82.76      130.94     13.11 o
  -3   3   6      925.26      987.07     21.97 o
  -2   3   6       51.74       99.37      5.11 o
  -1   3   6       61.17       89.04      5.07 o
   0   3   6      713.70      720.66     10.59 o
   1   3   6     8725.97     8690.81     96.08 o
   2   3   6        1.40       73.07      8.52 o
   3   3   6      160.92      235.02     19.18 o
   4   3   6       76.85      111.06      7.83 o
   5   3   6      862.39      811.45     20.31 o
   6   3   6       49.52       96.12     17.01 o
   7   3   6      372.71      415.50     22.79 o
  -8   4   6     1184.47     1120.96     41.47 o
  -7   4   6      149.25      195.12     18.05 o
  -6   4   6       41.02      169.71     45.37 o
  -5   4   6      313.98      402.15     20.15 o
  -4   4   6     1142.88     1130.26     33.06 o
  -3   4   6       12.80       22.39      5.82 o
  -2   4   6      315.86      285.33      7.15 o
  -1   4   6      156.37      191.46      6.04 o
   0   4   6     1354.24     1275.10     15.54 o
   1   4   6     1348.94     1318.61     26.74 o
   2   4   6     2714.56     2580.20     36.62 o
   3   4   6      272.22      265.58      9.66 o
   4   4   6      538.39      497.22     13.06 o
   5   4   6      709.56      715.86     19.49 o
   6   4   6      432.64      402.72     21.30 o
   7   4   6      225.49      251.41     34.20 o
  -8   5   6       76.57      191.83     20.87 o
  -7   5   6      203.24      252.71     19.03 o
  -6   5   6     1838.41     1579.97     45.73 o
  -5   5   6      875.91      969.72     41.47 o
  -4   5   6      692.28      726.65     25.55 o
  -3   5   6        9.73       14.78      5.77 o
  -2   5   6      409.47      433.80      8.74 o
  -1   5   6     1768.91     1773.12     21.06 o
   0   5   6     1011.75      977.83     12.94 o
   1   5   6      400.48      417.04     12.53 o
   2   5   6     1437.18     1383.52     23.03 o
   3   5   6      444.00      437.32     11.93 o
   4   5   6      460.46      514.38     13.38 o
   5   5   6      369.55      412.25     15.30 o
   6   5   6       27.18       74.72     27.47 o
   7   5   6      136.77      199.22     17.77 o
  -7   6   6      283.83      272.38     19.66 o
  -6   6   6       43.50      173.47     34.38 o
  -5   6   6     3126.99     2772.08     68.05 o
  -4   6   6       93.66      119.70     12.86 o
  -3   6   6       44.18       89.55      8.21 o
  -2   6   6     1636.97     1691.15     20.49 o
  -1   6   6     1020.58     1056.74     15.42 o
   0   6   6     1530.14     1618.47     19.51 o
   1   6   6      258.23      316.62     11.41 o
   2   6   6      263.88      345.32     15.37 o
   3   6   6      973.12      987.72     18.82 o
   4   6   6      432.04      404.32     11.97 o
   5   6   6        8.48       44.84      6.80 o
   6   6   6       27.58       66.96     12.39 o
   7   6   6      124.37      164.70     17.54 o
  -7   7   6        2.86       36.94     12.11 o
  -6   7   6       86.72      149.17     16.41 o
  -5   7   6      413.88      535.53     29.60 o
  -4   7   6      157.76      156.79     13.25 o
  -3   7   6     1655.51     1639.01     31.76 o
  -2   7   6      646.36      650.91     10.90 o
  -1   7   6      187.80      200.74      6.64 o
   0   7   6     1141.41     1079.12     14.58 o
   1   7   6     1913.70     1892.94     28.68 o
   2   7   6        9.29       56.19      7.11 o
   3   7   6     1056.55      965.83     18.70 o
   4   7   6       50.91       82.49      7.50 o
   5   7   6       27.44       60.78      7.36 o
   6   7   6       37.66       79.04     18.79 o
   7   7   6      257.52      238.56     18.30 o
  -7   8   6      216.64      200.58     23.92 o
  -6   8   6      465.94      508.87     24.04 o
  -5   8   6      198.70      228.48     16.24 o
  -4   8   6     1526.89     1537.83     40.79 o
  -3   8   6      473.98      446.58     14.36 o
  -2   8   6       10.61       53.21      4.44 o
  -1   8   6      191.72      300.45      7.82 o
   0   8   6      198.08      275.33      7.91 o
   1   8   6      110.15      133.09      7.59 o
   2   8   6     2394.38     2246.55     33.18 o
   3   8   6      278.17      290.86     10.29 o
   4   8   6      333.41      372.10     27.86 o
   5   8   6      127.35      141.63      8.74 o
   6   8   6     1181.47     1121.41     36.34 o
   7   8   6       46.86       59.29     13.14 o
  -7   9   6       54.57       82.43     17.90 o
  -6   9   6     1176.58     1068.72     35.91 o
  -5   9   6       37.81       52.68     11.15 o
  -4   9   6       75.66      154.05     13.07 o
  -3   9   6      570.52      517.33     15.66 o
  -2   9   6     1947.46     2020.72     23.58 o
  -1   9   6     4395.48     4358.71     47.19 o
   0   9   6     4570.36     4444.33     49.25 o
   1   9   6      517.25      531.82     12.82 o
   2   9   6      613.28      679.02     16.31 o
   3   9   6        3.20       50.07      7.65 o
   4   9   6     2115.26     1914.71     30.45 o
   5   9   6      251.07      246.41     10.17 o
   6   9   6       42.97      187.76     24.46 o
   7   9   6        4.69       15.63      9.15 o
  -7  10   6        9.28       17.00     11.49 o
  -6  10   6       31.57       72.85     12.65 o
  -5  10   6      574.83      522.33     23.10 o
  -4  10   6      802.62      784.52     26.76 o
  -3  10   6      238.13      288.96     12.19 o
  -2  10   6       68.12      109.01      5.70 o
  -1  10   6     2101.88     2188.20     25.13 o
   0  10   6     1697.64     1803.58     23.59 o
   1  10   6      196.86      191.62      8.40 o
   2  10   6     2047.31     1939.39     29.88 o
   3  10   6     1318.73     1389.28     23.88 o
   4  10   6        0.77       72.53     20.03 o
   5  10   6      163.69      167.85      9.09 o
   6  10   6      457.92      468.72     19.30 o
   7  10   6        0.37       11.88      9.10 o
  -7  11   6       22.45       33.78     12.77 o
  -6  11   6      490.37      413.01     21.88 o
  -5  11   6       33.90       45.27     10.74 o
  -4  11   6     1291.72     1182.45     34.52 o
  -3  11   6     1589.60     1464.40     29.80 o
  -2  11   6        2.50       24.22      4.47 o
  -1  11   6        1.61       32.13      4.01 o
   0  11   6      476.36      479.59     10.24 o
   1  11   6     1184.90     1183.89     20.86 o
   2  11   6      212.19      280.47      9.98 o
   3  11   6      914.95      926.20     18.53 o
   4  11   6       14.99       28.88      6.32 o
   5  11   6       12.35       56.09     13.45 o
   6  11   6       38.83      114.23     12.63 o
   7  11   6      144.59      162.88     21.18 o
  -7  12   6      271.60      280.26     33.14 o
  -6  12   6       93.26      133.91     15.78 o
  -5  12   6      236.61      223.02     15.99 o
  -4  12   6      870.55      857.68     36.15 o
  -3  12   6      312.57      327.70     12.91 o
  -2  12   6     1103.69     1209.10     20.45 o
  -1  12   6     1448.77     1476.94     20.65 o
   0  12   6      481.91      529.79     11.92 o
   1  12   6      307.43      282.92      9.81 o
   2  12   6      613.94      582.85     18.16 o
   3  12   6      264.05      320.74     10.80 o
   4  12   6      411.06      418.29     20.66 o
   5  12   6      725.32      626.04     17.34 o
   6  12   6      109.66      141.46     13.56 o
   7  12   6      287.21      277.78     16.08 o
  -7  13   6      239.99      261.46     19.58 o
  -6  13   6      122.30      169.46     17.56 o
  -5  13   6      174.70      166.84     14.37 o
  -4  13   6      142.11      225.94     26.05 o
  -3  13   6     1979.66     1908.93     36.30 o
  -2  13   6     5234.22     5107.60     58.24 o
  -1  13   6      427.22      412.94      9.77 o
   0  13   6     2016.87     2073.91     31.09 o
   1  13   6      338.89      360.57     10.94 o
   2  13   6     1291.45     1263.84     22.35 o
   3  13   6       20.24       45.83      6.48 o
   4  13   6     1575.64     1390.13     24.73 o
   5  13   6       67.86      114.75      9.35 o
   6  13   6      169.40      216.50     12.65 o
   7  13   6        8.86       66.10     11.24 o
  -7  14   6       41.80      126.25     18.61 o
  -6  14   6      760.22      705.17     28.81 o
  -5  14   6      168.02      185.05     15.13 o
  -4  14   6     2419.36     2327.78     55.14 o
  -3  14   6     1672.49     1745.05     34.05 o
  -2  14   6     5050.75     4961.32     56.84 o
  -1  14   6     3886.64     3937.41     48.11 o
   0  14   6      256.41      274.55      9.70 o
   1  14   6       33.89       77.56      6.92 o
   2  14   6     2495.70     2237.59     33.76 o
   3  14   6      110.64       88.64      7.68 o
   4  14   6       37.27      136.20     14.15 o
   5  14   6       49.76       92.51      9.13 o
   6  14   6      226.32      255.53     13.45 o
   7  14   6       61.87       97.77     12.33 o
  -7  15   6      500.78      485.16     36.51 o
  -6  15   6      759.98      715.64     29.27 o
  -5  15   6        8.84       32.69     18.96 o
  -4  15   6      518.26      560.36     17.63 o
  -3  15   6     1813.55     1865.55     35.88 o
  -2  15   6     1089.32     1142.06     17.68 o
  -1  15   6     1275.17     1256.19     20.10 o
   0  15   6      410.67      384.56     11.25 o
   1  15   6     1232.20     1253.41     22.11 o
   2  15   6      175.68      237.54     11.49 o
   3  15   6        1.55       31.74      7.82 o
   4  15   6      854.79      715.18     16.58 o
   5  15   6      190.71      207.02     10.82 o
   6  15   6        2.08       21.55      8.21 o
   7  15   6      336.93      370.74     16.24 o
  -7  16   6      850.79      893.56     34.88 o
  -6  16   6      530.89      504.57     24.57 o
  -5  16   6      503.14      523.17     23.35 o
  -4  16   6      339.29      338.98     13.87 o
  -3  16   6        0.95       29.54      6.76 o
  -2  16   6      641.96      628.58     11.21 o
  -1  16   6     1732.08     1814.52     26.12 o
   0  16   6      606.81      630.90     14.52 o
   1  16   6       35.99       85.51      7.15 o
   2  16   6      100.94       91.59      7.65 o
   3  16   6     1078.35      995.08     19.82 o
   4  16   6        2.72       64.62     10.42 o
   5  16   6      379.20      329.62     11.82 o
   6  16   6       40.05       36.23      8.61 o
  -7  17   6      556.64      603.78     28.60 o
  -6  17   6      381.24      410.24     22.49 o
  -5  17   6      622.30      602.55     25.13 o
  -4  17   6       16.36      180.66     22.86 o
  -3  17   6      120.42      149.43     10.01 o
  -2  17   6       74.71      129.67      9.26 o
  -1  17   6     3416.14     3259.95     41.46 o
   0  17   6     1053.35     1057.32     19.87 o
   1  17   6     1432.27     1315.16     23.09 o
   2  17   6      198.07      228.51      9.58 o
   3  17   6      167.23      148.38      8.68 o
   4  17   6     1457.48     1339.93     24.57 o
   5  17   6      637.28      543.50     17.49 o
   6  17   6        1.86        8.38      7.62 o
  -7  18   6      234.76      332.15     22.02 o
  -6  18   6       93.41      133.42     18.79 o
  -5  18   6       60.94       91.66     13.42 o
  -4  18   6     3569.36     3244.61     56.85 o
  -3  18   6      512.59      487.43     15.94 o
  -2  18   6     1189.01     1140.62     22.11 o
  -1  18   6      112.97      183.48      8.25 o
   0  18   6      653.42      662.81     15.16 o
   1  18   6       29.56       50.41      6.49 o
   2  18   6      486.46      454.27     12.89 o
   3  18   6      154.39      146.52      8.69 o
   4  18   6      140.46      229.67      9.31 o
   5  18   6        0.09       34.18      8.06 o
   6  18   6       21.91        8.04      7.56 o
  -7  19   6      681.64      632.61     29.31 o
  -6  19   6      574.32      499.85     24.53 o
  -5  19   6       43.70       61.90     12.25 o
  -4  19   6        3.81       78.92     11.71 o
  -3  19   6       12.39       61.86      8.57 o
  -2  19   6       16.24       33.67      6.30 o
  -1  19   6     1714.17     1693.98     25.14 o
   0  19   6      398.93      417.49     11.62 o
   1  19   6      105.31      126.20      8.40 o
   2  19   6        3.96       10.83      5.55 o
   3  19   6      220.01      225.34     16.12 o
   4  19   6      635.73      605.88     14.27 o
   5  19   6      142.40      153.67     12.43 o
   6  19   6        4.56       30.02      8.59 o
  -7  20   6      241.39      345.37     22.35 o
  -6  20   6      138.54      174.51     17.01 o
  -5  20   6      140.97      181.48     15.98 o
  -4  20   6       73.75       90.85      9.68 o
  -3  20   6     1911.81     1765.15     35.17 o
  -2  20   6       10.51       21.64      7.39 o
  -1  20   6     1879.90     1887.90     27.32 o
   0  20   6      205.26      227.82     13.50 o
   1  20   6      150.59      156.46      7.67 o
   2  20   6       15.79       15.93      5.28 o
   3  20   6     2565.07     2261.73     32.07 o
   4  20   6       50.32       79.87      7.82 o
   5  20   6      316.98      362.61     16.99 o
   6  20   6      303.49      319.97     14.83 o
  -7  21   6     1453.32     1386.14     84.53 o
  -6  21   6       92.43       84.12     14.88 o
  -5  21   6      315.75      299.30     18.46 o
  -4  21   6      384.47      419.86     15.87 o
  -3  21   6      435.38      517.82     21.75 o
  -2  21   6      582.58      570.46     29.11 o
  -1  21   6      300.61      341.62     11.16 o
   0  21   6     2101.28     2049.76     32.75 o
   1  21   6      438.28      386.82     10.80 o
   2  21   6      543.37      508.99     12.57 o
   3  21   6      565.83      652.44     17.91 o
   4  21   6      307.48      320.89     10.81 o
   5  21   6      711.18      700.50     20.16 o
   6  21   6        0.07       37.09      8.82 o
  -7  22   6       13.60       84.23     15.74 o
  -6  22   6      117.01      134.47     30.13 o
  -5  22   6      316.05      297.47     18.55 o
  -4  22   6     1799.30     1735.30     36.11 o
  -3  22   6       81.16      101.57     12.76 o
  -2  22   6     2318.24     2257.74     69.75 o
  -1  22   6     2641.83     2519.61     65.94 o
   0  22   6      348.59      432.36     15.31 o
   1  22   6      449.43      431.05     11.47 o
   2  22   6      277.10      313.84     10.21 o
   3  22   6      694.99      632.78     14.55 o
   4  22   6      566.83      613.02     16.09 o
   5  22   6       73.12      120.58     11.09 o
   6  22   6      254.48      284.81     14.44 o
  -7  23   6       47.20       94.15     17.90 o
  -6  23   6      254.22      237.85     27.65 o
  -5  23   6      124.47      148.24     15.41 o
  -4  23   6      256.74      294.37     13.90 o
  -3  23   6       14.49       39.87     12.23 o
  -2  23   6       36.98       90.04     12.09 o
  -1  23   6      271.72      275.82     11.52 o
   0  23   6     3496.29     3330.39     45.12 o
   1  23   6        9.26       46.43      6.76 o
   2  23   6      726.83      634.10     14.26 o
   3  23   6       47.48       99.71      7.70 o
   4  23   6     1641.40     1582.50     27.82 o
   5  23   6       23.83       65.03     10.94 o
   6  23   6       29.31       67.13     10.25 o
  -7  24   6      433.34      509.68     27.01 o
  -6  24   6       25.14       22.79     11.27 o
  -5  24   6      456.45      485.75     23.26 o
  -4  24   6      545.95      513.84     17.89 o
  -3  24   6      909.90      894.84     29.77 o
  -2  24   6      304.26      322.91     17.96 o
  -1  24   6       83.72      114.24      9.35 o
   0  24   6     2203.10     2168.12     32.58 o
   1  24   6     4479.36     4170.26     51.20 o
   2  24   6       73.84      108.57      7.71 o
   3  24   6      475.01      483.45     12.91 o
   4  24   6       14.49       97.53     18.20 o
   5  24   6      478.29      474.80     17.07 o
   6  24   6        4.02       -0.32      7.70 o
  -7  25   6      275.24      328.70     22.20 o
  -6  25   6       79.68       93.48     15.59 o
  -5  25   6      321.24      346.60     20.07 o
  -4  25   6       25.41       55.51     14.89 o
  -3  25   6      746.08      689.66     26.08 o
  -2  25   6       39.67       87.27     12.46 o
  -1  25   6      104.84      113.21     10.49 o
   0  25   6     2514.08     2374.16     34.92 o
   1  25   6     4137.94     3921.12     48.82 o
   2  25   6        0.51       26.24      5.66 o
   3  25   6      358.61      342.92     11.09 o
   4  25   6        3.97       26.63      7.89 o
   5  25   6      657.76      573.65     18.67 o
   6  25   6       45.78       40.08      9.62 o
  -6  26   6        1.38        7.94     10.19 o
  -5  26   6        7.76       19.58     10.73 o
  -4  26   6      239.27      230.59     16.75 o
  -3  26   6      183.67      180.65     15.49 o
  -2  26   6     2093.35     1955.03     49.05 o
  -1  26   6      328.75      389.04     15.28 o
   0  26   6      215.60      252.52     10.30 o
   1  26   6       32.00      105.90      8.80 o
   2  26   6     1477.33     1275.48     21.90 o
   3  26   6      336.86      316.56     10.90 o
   4  26   6      685.44      655.97     19.30 o
   5  26   6      457.70      495.47     17.56 o
   6  26   6       78.14      114.54     12.01 o
  -6  27   6      194.45      201.28     30.84 o
  -5  27   6       87.24      129.47     15.75 o
  -4  27   6      131.16      171.39     16.44 o
  -3  27   6        3.78       29.72     13.29 o
  -2  27   6      832.16      874.07     29.71 o
  -1  27   6     1254.35     1148.86     27.04 o
   0  27   6      920.06      886.46     18.40 o
   1  27   6      753.02      751.11     15.87 o
   2  27   6      668.83      636.87     14.79 o
   3  27   6      447.47      446.61     12.68 o
   4  27   6      457.03      440.36     15.98 o
   5  27   6       85.72      159.56     12.58 o
   6  27   6       54.03       98.27     11.49 o
  -6  28   6       17.08       26.57     12.46 o
  -5  28   6       53.95       73.72     21.98 o
  -4  28   6      153.90      174.73     16.10 o
  -3  28   6      795.88      778.52     28.70 o
  -2  28   6      752.71      785.08     28.27 o
  -1  28   6      604.93      649.09     19.74 o
   0  28   6      281.40      297.34     10.94 o
   1  28   6      647.93      672.05     15.11 o
   2  28   6        3.75       15.21      5.78 o
   3  28   6      470.56      461.59     13.02 o
   4  28   6        0.16       25.30      7.90 o
   5  28   6      205.56      231.74     13.23 o
   6  28   6      418.57      408.79     18.78 o
  -6  29   6        9.00       39.14     19.67 o
  -5  29   6     1396.28     1320.29     62.38 o
  -4  29   6       12.62       22.75     10.54 o
  -3  29   6      862.08      878.64     42.00 o
  -2  29   6     1789.01     1649.66     44.62 o
  -1  29   6     1978.52     1774.39     59.91 o
   0  29   6      179.24      177.83      9.55 o
   1  29   6      924.88      904.20     17.85 o
   2  29   6      265.52      220.82      9.63 o
   3  29   6       28.88       74.10      8.40 o
   4  29   6       76.75       97.67     10.44 o
   5  29   6      558.02      513.09     18.29 o
  -6  30   6      347.21      410.40     23.42 o
  -5  30   6      591.04      570.65     40.41 o
  -4  30   6      282.88      253.34     18.01 o
  -3  30   6        7.01       42.15     11.46 o
  -2  30   6       10.28       43.95     11.07 o
  -1  30   6     1007.78      973.69     30.34 o
   0  30   6       21.42       13.65      6.54 o
   1  30   6      239.40      252.33      9.92 o
   2  30   6     1042.95      947.46     18.86 o
   3  30   6      436.56      454.18     14.63 o
   4  30   6      206.05      207.55     12.62 o
   5  30   6      177.21      199.00     13.20 o
  -6  31   6     1161.36     1073.24     57.77 o
  -5  31   6      114.83      130.08     26.23 o
  -4  31   6      215.57      207.00     17.16 o
  -3  31   6      654.02      586.45     25.64 o
  -2  31   6       19.79       82.09     13.65 o
  -1  31   6       23.52       44.74      9.06 o
   0  31   6      443.28      393.09     13.83 o
   1  31   6      916.63      856.91     17.55 o
   2  31   6       47.37       67.49      7.38 o
   3  31   6      161.22      196.45     10.80 o
   4  31   6      647.20      597.25     19.06 o
   5  31   6       67.25       85.81     10.77 o
  -6  32   6        0.35       47.49     20.91 o
  -5  32   6        2.67        8.86     18.08 o
  -4  32   6       39.91       54.75     12.94 o
  -3  32   6       39.21       83.79     13.83 o
  -2  32   6     1479.18     1336.79     39.79 o
  -1  32   6      502.90      495.84     23.16 o
   0  32   6      434.53      443.43     14.78 o
   1  32   6      714.16      767.67     16.73 o
   2  32   6      463.11      398.23     12.36 o
   3  32   6      520.19      486.61     15.35 o
   4  32   6        0.33       24.71      7.93 o
   5  32   6      269.78      320.37     15.28 o
  -6  33   6       65.24      111.65     27.29 o
  -5  33   6       40.54       60.25     21.98 o
  -4  33   6      189.38      191.70     17.53 o
  -3  33   6     1573.10     1462.10     51.39 o
  -2  33   6     1990.75     1854.45     49.53 o
  -1  33   6      129.14      289.75     19.11 o
   0  33   6       29.18       38.52      7.78 o
   1  33   6     1230.56     1178.50     23.23 o
   2  33   6       22.24       35.66      6.78 o
   3  33   6       89.21      110.83      9.90 o
   4  33   6       92.18      111.44     11.21 o
   5  33   6      520.09      553.00     19.44 o
  -6  34   6       11.39       49.62     21.98 o
  -5  34   6      331.37      333.17     32.61 o
  -4  34   6      847.24      815.52     31.64 o
  -3  34   6       13.94       70.91     13.07 o
  -2  34   6      172.04      292.32     19.12 o
  -1  34   6     4892.83     4363.09     92.59 o
   0  34   6       51.79       65.03      8.62 o
   1  34   6      164.19      234.75     16.63 o
   2  34   6      155.78      180.32     11.33 o
   3  34   6      237.27      216.84     11.53 o
   4  34   6       34.56       37.36      8.98 o
   5  34   6      137.80      185.35     14.08 o
  -5  35   6       10.33       36.15     20.20 o
  -4  35   6      320.95      385.64     22.45 o
  -3  35   6      900.85      789.52     30.57 o
  -2  35   6     1439.73     1280.72     39.90 o
   0  35   6       68.20      101.28      9.76 o
   1  35   6       81.60      101.78     10.03 o
   2  35   6        4.50       24.40      7.39 o
   3  35   6        7.21       13.53      7.60 o
   4  35   6      191.20      206.77     13.40 o
   5  35   6      237.30      266.40     14.92 o
  -5  36   6      205.43      225.07     32.61 o
  -4  36   6      702.31      676.86     29.17 o
  -3  36   6        1.68       46.53     12.25 o
  -2  36   6       60.73      124.30     15.84 o
  -1  36   6        6.86       31.81     11.75 o
   0  36   6      345.40      311.44     15.38 o
   1  36   6      190.20      211.68     12.01 o
   2  36   6      421.42      402.89     14.18 o
   3  36   6       59.41       64.98      9.91 o
   4  36   6        0.79       11.75      8.15 o
   5  36   6       73.43      148.05     13.28 o
  -5  37   6       49.54       63.33     14.78 o
  -4  37   6       73.56      118.13     16.40 o
  -3  37   6      635.39      563.68     26.29 o
  -2  37   6      572.96      518.04     25.14 o
  -1  37   6      102.38      113.21     15.58 o
   0  37   6       39.54       48.12      9.65 o
   1  37   6     1128.61     1028.65     24.29 o
   2  37   6       28.48       47.94      8.96 o
   3  37   6       69.09       97.59     10.90 o
   4  37   6      223.87      216.99     13.69 o
  -5  38   6       40.24       50.35     14.13 o
  -4  38   6      104.02      138.34     17.79 o
  -3  38   6      373.45      367.83     22.24 o
  -2  38   6       90.72      124.50     16.59 o
  -1  38   6     1047.10      951.76     33.79 o
   0  38   6        8.69        6.34      7.93 o
   1  38   6       52.93       80.73     16.60 o
   2  38   6       31.96       42.51      9.10 o
   3  38   6      105.76      113.16     11.59 o
   4  38   6      117.70      176.16     13.55 o
  -5  39   6        1.80       -1.19     11.71 o
  -4  39   6        7.28       20.99     12.61 o
  -3  39   6      544.01      494.34     25.43 o
  -2  39   6      895.60      781.16     31.30 o
  -1  39   6      131.32      174.57     17.35 o
   0  39   6       20.94       10.87      8.23 o
   1  39   6       39.34       50.77     10.24 o
   2  39   6      187.71      234.99     13.63 o
   3  39   6       22.40       25.54      8.88 o
   4  39   6       57.29       72.34     10.74 o
  -5  40   6        0.26      -11.05     11.05 o
  -4  40   6      705.21      647.86     29.67 o
  -3  40   6       52.44       90.45     16.30 o
  -2  40   6       12.71      113.38     16.05 o
  -1  40   6      212.21      221.10     18.17 o
   0  40   6      372.57      355.46     16.99 o
   1  40   6       18.66       15.06      8.92 o
   2  40   6      418.30      403.15     18.68 o
   3  40   6        0.29        6.74      8.14 o
   4  40   6       18.01       23.29      9.06 o
  -4  41   6      194.85      241.91     20.01 o
  -3  41   6      207.15      230.24     19.43 o
  -2  41   6     3498.86     3178.26     82.23 o
  -1  41   6        3.27       37.52     12.68 o
   0  41   6       25.34       52.25     11.75 o
   1  41   6       35.58       51.50     10.58 o
   2  41   6      136.00      164.27     14.82 o
   3  41   6      263.35      281.07     17.41 o
   4  41   6      304.50      287.26     15.46 o
  -4  42   6       66.31       94.11     16.84 o
  -3  42   6     1047.03      931.20     35.77 o
  -2  42   6      432.82      537.77     26.84 o
  -1  42   6      534.09      476.76     25.18 o
   0  42   6       63.19       62.33     11.10 o
   1  42   6        2.25        7.09      8.79 o
   2  42   6      220.30      260.22     16.45 o
   3  42   6      387.81      420.26     20.06 o
  -4  43   6       17.37        9.02     12.76 o
  -3  43   6      497.75      553.07     27.88 o
  -2  43   6       63.67      101.16     16.40 o
  -1  43   6        5.15       37.95     12.91 o
   0  43   6      134.38      115.29     13.24 o
   1  43   6      282.83      259.36     15.96 o
   2  43   6      537.70      513.85     21.57 o
   3  43   6      317.61      330.10     18.40 o
  -4  44   6       22.65       35.40     14.39 o
  -3  44   6      335.81      366.76     23.71 o
  -2  44   6      609.37      638.14     32.96 o
  -1  44   6      316.95      286.76     20.94 o
   0  44   6      125.23      141.18     14.02 o
   1  44   6      291.87      295.86     16.99 o
   2  44   6      824.91      774.91     26.38 o
   3  44   6        1.23       23.51     10.72 o
  -3  45   6      171.55      203.92     20.39 o
  -2  45   6     1675.72     1533.26     48.05 o
  -1  45   6      125.78      179.56     23.04 o
   0  45   6      535.76      544.46     21.75 o
   1  45   6      230.19      220.85     15.99 o
   2  45   6       21.43       67.64     12.06 o
   3  45   6       51.13       84.64     13.36 o
  -3  46   6       40.62       81.50     16.52 o
  -2  46   6      100.65      165.47     19.68 o
  -1  46   6      418.30      421.15     24.82 o
   0  46   6      168.90      219.81     16.24 o
   1  46   6       38.53       72.80     12.37 o
   2  46   6      443.40      425.77     20.60 o
  -3  47   6      756.28      715.86     32.51 o
  -2  47   6       43.76       65.87     15.83 o
  -1  47   6       59.15      101.14     17.35 o
   0  47   6       13.22       43.67     12.35 o
   1  47   6      526.09      531.71     22.29 o
   2  47   6       34.53       96.15     13.77 o
  -2  48   6       14.62       33.59     14.30 o
  -1  48   6      351.36      303.94     22.25 o
   0  48   6     1151.64     1113.16     32.09 o
   1  48   6        0.38       12.44     10.13 o
   2  48   6      676.25      599.87     24.23 o
  -2  49   6       14.08       16.49     13.80 o
  -1  49   6      177.59      203.44     29.42 o
   0  49   6      669.41      606.64     30.39 o
   1  49   6        1.37       -2.50      9.49 o
  -1  50   6       83.59       94.95     17.71 o
   0  50   6       94.70      154.78     35.44 o
  -7   0   7      367.26      406.54     34.03 o
  -5   0   7      521.50      552.57     34.38 o
  -3   0   7     2167.14     2277.63     74.43 o
  -1   0   7     1959.13     1907.07     43.23 o
   1   0   7      209.67      190.17     14.15 o
   3   0   7      249.97      255.61     16.40 o
   5   0   7      201.10      284.26     26.23 o
  -7   1   7      258.76      256.58     19.79 o
  -6   1   7       26.74       66.03     16.13 o
  -5   1   7      376.63      373.51     20.38 o
  -4   1   7      498.14      570.83     23.18 o
  -3   1   7      933.29      872.22     27.57 o
  -2   1   7     1973.08     1981.60     31.46 o
  -1   1   7        6.08       18.72      5.36 o
   0   1   7      182.59      408.07     11.69 o
   1   1   7       18.09       58.18      6.35 o
   2   1   7      966.58      863.07     20.49 o
   3   1   7     1096.21     1047.26     23.51 o
   4   1   7      138.05      201.56     17.26 o
   5   1   7      682.64      718.99     33.14 o
   6   1   7      404.45      452.93     23.68 o
  -7   2   7       26.92       55.09     13.68 o
  -6   2   7      891.87      758.82     31.19 o
  -5   2   7        7.89       29.42     10.28 o
  -4   2   7     2391.52     2116.43     51.88 o
  -3   2   7      188.87      237.85     14.91 o
  -2   2   7      272.02      429.80     12.20 o
  -1   2   7      142.08      168.02      8.50 o
   0   2   7     9031.48     8430.58     92.18 o
   1   2   7      786.42      812.65     18.65 o
   2   2   7        0.39       51.87      7.49 o
   3   2   7      103.67      127.42      9.65 o
   4   2   7     1426.39     1333.42     27.94 o
   5   2   7       21.33       95.17     34.56 o
   6   2   7       89.55      189.07     24.28 o
  -7   3   7      175.85      225.66     21.29 o
  -6   3   7        1.57       79.22     13.51 o
  -5   3   7        1.44       11.34      9.27 o
  -4   3   7      632.89      720.28     26.30 o
  -3   3   7     1117.09     1095.86     31.80 o
  -2   3   7     1717.03     1636.86     27.28 o
  -1   3   7       62.93      106.42      7.46 o
   0   3   7      279.06      491.21     15.17 o
   1   3   7     1340.98     1337.55     23.06 o
   2   3   7      733.91      726.18     18.59 o
   3   3   7      548.08      498.58     15.50 o
   4   3   7      410.41      424.46     27.73 o
   5   3   7        3.55       34.91     11.03 o
   6   3   7      682.68      702.31     59.72 o
  -7   4   7      305.65      327.05     21.65 o
  -6   4   7      377.60      378.94     21.90 o
  -5   4   7      308.88      336.91     19.29 o
  -4   4   7      476.09      460.76     20.92 o
  -3   4   7     2059.78     2132.18     50.35 o
  -2   4   7      318.76      412.86     12.76 o
  -1   4   7     3073.47     2972.17     43.27 o
   0   4   7     1081.32     1114.25     20.44 o
   1   4   7      793.83      771.86     16.42 o
   2   4   7     1046.71      958.69     18.97 o
   3   4   7       22.42       85.57     11.61 o
   4   4   7       60.71       89.45      9.42 o
   5   4   7       47.85      244.56     24.46 o
   6   4   7       14.20      117.32     22.33 o
  -7   5   7      396.86      367.23     38.63 o
  -6   5   7      165.95      194.40     18.67 o
  -5   5   7      971.70      900.51     31.58 o
  -4   5   7      784.48      758.60     27.17 o
  -3   5   7       31.06      103.33     11.71 o
  -2   5   7      567.00      594.56     14.47 o
  -1   5   7        5.70       36.65      5.89 o
   0   5   7     2435.77     2402.80     35.21 o
   1   5   7      952.76      982.60     19.05 o
   2   5   7      621.43      536.97     13.77 o
   3   5   7      943.11      910.65     21.60 o
   4   5   7       10.75       51.80     12.80 o
   5   5   7     1223.05     1123.81     36.47 o
   6   5   7        5.52      114.48     21.27 o
  -7   6   7       45.25       93.33     15.77 o
  -6   6   7      291.28      265.40     18.79 o
  -5   6   7       44.46       73.76     12.57 o
  -4   6   7      648.60      687.94     25.67 o
  -3   6   7     1837.04     1813.68     44.79 o
  -2   6   7     1513.85     1545.16     24.10 o
  -1   6   7       12.12       45.96     12.09 o
   0   6   7        4.25       29.98      7.78 o
   1   6   7       79.79      108.38      7.80 o
   2   6   7      189.77      188.06      9.05 o
   3   6   7      469.87      421.71     14.39 o
   4   6   7      945.11      872.20     21.53 o
   5   6   7       50.88      186.97     46.08 o
   6   6   7      631.68      681.70     28.95 o
  -7   7   7       60.79      131.84     17.29 o
  -6   7   7        0.32       27.69     11.20 o
  -5   7   7       46.88       74.76     12.91 o
  -4   7   7      575.52      569.04     23.13 o
  -3   7   7      604.92      610.51     17.79 o
  -2   7   7     1484.74     1445.20     23.04 o
  -1   7   7      152.37      182.48     10.49 o
   0   7   7      230.33      197.54      8.96 o
   1   7   7       15.82       66.78     10.14 o
   2   7   7     1056.17     1026.33     20.05 o
   3   7   7      279.65      256.34     10.58 o
   4   7   7        0.01       90.04      9.98 o
   5   7   7      432.11      385.05     21.30 o
   6   7   7      588.88      611.08     27.44 o
  -7   8   7      827.25      807.36     33.40 o
  -6   8   7       90.93      131.43     16.30 o
  -5   8   7       46.01       81.83     18.08 o
  -4   8   7        8.32       31.81      9.48 o
  -3   8   7     1453.16     1399.06     29.55 o
  -2   8   7     2920.39     2809.11     41.52 o
  -1   8   7     1272.37     1332.80     25.17 o
   0   8   7       50.80       44.24      6.37 o
   1   8   7     3096.62     3049.37     43.11 o
   2   8   7     1581.30     1462.83     25.41 o
   3   8   7      197.14      272.84     33.00 o
   4   8   7      742.60      766.42     20.08 o
   5   8   7      104.01      195.70     20.91 o
   6   8   7      165.35      240.70     28.53 o
  -7   9   7      369.43      404.03     24.14 o
  -6   9   7      256.57      243.31     17.96 o
  -5   9   7      767.87      776.98     29.10 o
  -4   9   7      956.62      889.67     29.71 o
  -3   9   7       52.01      105.76     11.81 o
  -2   9   7      122.14      178.62      8.91 o
  -1   9   7     4375.67     4155.61     60.16 o
   0   9   7      161.09      166.24      8.46 o
   1   9   7      891.03      930.82     18.75 o
   2   9   7       17.40       79.54     10.03 o
   3   9   7     2705.36     2467.88     37.61 o
   4   9   7      957.27      984.64     37.26 o
   5   9   7     1168.86     1068.80     35.71 o
   6   9   7       22.13       49.45     12.40 o
  -7  10   7      669.05      677.61     30.61 o
  -6  10   7       66.86       98.54     14.72 o
  -5  10   7        2.75       26.92     10.27 o
  -4  10   7      165.31      305.90     23.22 o
  -3  10   7     1994.33     1958.45     37.59 o
  -2  10   7      851.54      919.58     21.96 o
  -1  10   7      371.25      432.95     12.37 o
   0  10   7      172.93      178.90      8.73 o
   1  10   7      801.45      818.14     17.51 o
   2  10   7      783.71      641.34     15.49 o
   3  10   7     1113.71     1100.47     33.89 o
   4  10   7     2256.03     2106.05     37.82 o
   5  10   7       33.40      106.30     14.03 o
   6  10   7        6.48       79.85     33.85 o
  -7  11   7      173.99      194.69     20.28 o
  -6  11   7       18.55       32.44     11.86 o
  -5  11   7      153.49      165.12     15.58 o
  -4  11   7     3995.57     3653.18     79.12 o
  -3  11   7       10.88       61.97      8.05 o
  -2  11   7        9.38       61.75     13.64 o
  -1  11   7      568.38      587.89     14.34 o
   0  11   7      232.66      260.39     10.01 o
   1  11   7      707.94      654.43     15.51 o
   2  11   7     1613.39     1491.85     25.97 o
   3  11   7       29.46      205.98     15.81 o
   4  11   7      838.75      906.40     25.71 o
   5  11   7      281.36      269.40     18.17 o
   6  11   7      733.06      635.57     28.07 o
  -7  12   7       44.06       63.97     14.63 o
  -6  12   7      142.94      160.47     17.60 o
  -5  12   7      289.88      300.08     18.52 o
  -4  12   7        7.02       82.23     18.79 o
  -3  12   7      305.39      317.80     13.36 o
  -2  12   7     2090.89     1936.03     46.27 o
  -1  12   7      173.31      298.74     10.62 o
   0  12   7      822.00      744.44     16.45 o
   1  12   7      238.09      247.66     10.13 o
   2  12   7      204.19      256.84     13.91 o
   3  12   7     2801.23     2548.92     38.93 o
   4  12   7      762.79      715.29     36.67 o
   5  12   7      379.24      360.56     20.55 o
   6  12   7        1.30       44.96     38.46 o
  -7  13   7       36.55       57.15     14.12 o
  -6  13   7        5.28       23.51     11.20 o
  -5  13   7      281.47      323.19     19.12 o
  -4  13   7      249.01      251.67     16.15 o
  -3  13   7       19.55       73.44     10.73 o
  -2  13   7      161.95      199.25     18.43 o
  -1  13   7     2690.49     2648.73     38.57 o
   0  13   7       56.27       95.49      7.79 o
   1  13   7      313.07      371.06     15.39 o
   2  13   7       96.90      119.46     11.48 o
   3  13   7      615.68      681.26     25.98 o
   4  13   7       10.43       50.52      9.71 o
   5  13   7      297.44      334.05     20.05 o
   6  13   7        1.22       11.18     10.27 o
  -7  14   7      191.84      227.80     21.70 o
  -6  14   7      142.41      226.94     26.76 o
  -5  14   7       30.50      152.76     19.14 o
  -4  14   7        0.28       12.48      9.02 o
  -3  14   7     2776.85     2516.79     57.16 o
  -2  14   7      811.27      825.55     28.36 o
  -1  14   7     3738.46     3515.33     48.44 o
   0  14   7      469.45      487.45     13.24 o
   1  14   7     1850.21     1819.72     29.81 o
   2  14   7      292.15      267.67     10.60 o
   3  14   7      420.47      410.17     13.07 o
   4  14   7      259.32      245.43     14.48 o
   5  14   7      348.54      338.86     17.12 o
   6  14   7       13.34       27.98     14.28 o
  -7  15   7      146.13      166.40     19.58 o
  -6  15   7     1662.46     1534.65     46.49 o
  -5  15   7     1503.92     1462.38     42.72 o
  -4  15   7      443.46      446.66     20.77 o
  -3  15   7        5.35       57.65     10.38 o
  -2  15   7      346.13      337.04     17.71 o
  -1  15   7     1259.71     1300.63     25.48 o
   0  15   7     1063.40     1043.20     20.35 o
   1  15   7      178.19      232.66     10.04 o
   2  15   7      941.13      958.74     19.95 o
   3  15   7      100.55      148.33      9.56 o
   4  15   7      163.48      219.64     16.57 o
   5  15   7       25.80       89.15     15.75 o
   6  15   7      329.83      305.20     16.84 o
  -7  16   7      350.23      318.13     21.95 o
  -6  16   7     1848.02     1718.34     49.97 o
  -5  16   7      577.66      617.99     26.19 o
  -4  16   7      559.69      575.29     23.62 o
  -3  16   7      373.98      378.14     18.81 o
  -2  16   7     1394.94     1382.09     37.72 o
  -1  16   7     2812.71     2820.84     44.72 o
   0  16   7        4.54       25.19      6.09 o
   1  16   7      558.61      485.10     13.72 o
   2  16   7        1.93       35.15      6.74 o
   3  16   7      374.27      385.22     12.94 o
   4  16   7     1051.18      904.03     26.19 o
   5  16   7      368.84      418.59     19.03 o
   6  16   7        2.46       39.05     11.38 o
  -6  17   7        7.32       68.66     13.71 o
  -5  17   7     1398.70     1348.06     40.92 o
  -4  17   7      931.75      890.65     38.99 o
  -3  17   7      169.02      250.37     17.37 o
  -2  17   7       38.29       80.11     11.84 o
  -1  17   7      259.92      320.19     12.47 o
   0  17   7       60.46       76.06      7.55 o
   1  17   7      476.92      422.83     12.89 o
   2  17   7      326.15      337.74     11.84 o
   3  17   7      317.65      371.62     18.34 o
   4  17   7       21.13       73.34     13.76 o
   5  17   7      389.33      331.18     14.81 o
   6  17   7      167.10      195.00     15.48 o
  -6  18   7       11.31       26.12     13.29 o
  -5  18   7      726.31      643.61     26.94 o
  -4  18   7        0.01       10.63     14.53 o
  -3  18   7     2297.32     2099.74     51.75 o
  -2  18   7     1300.95     1223.10     35.24 o
  -1  18   7     1538.06     1555.83     29.13 o
   0  18   7      462.99      435.02     12.93 o
   1  18   7        4.63       13.68      6.12 o
   2  18   7      248.93      256.44     10.97 o
   3  18   7     1657.35     1483.19     27.18 o
   4  18   7      137.13      158.07     13.96 o
   5  18   7      189.28      232.87     13.66 o
   6  18   7       36.79       96.97     12.28 o
  -6  19   7        1.67       61.41     17.01 o
  -5  19   7        2.60       38.41     11.35 o
  -4  19   7      308.05      345.22     29.42 o
  -3  19   7      218.15      299.56     17.76 o
  -2  19   7      844.70      774.03     27.23 o
  -1  19   7     1075.09     1136.48     23.83 o
   0  19   7      196.58      192.51     10.54 o
   1  19   7       12.62       11.53      6.13 o
   2  19   7     1151.18     1019.80     21.13 o
   3  19   7       74.68      156.62     14.31 o
   4  19   7       49.06       61.73      9.32 o
   5  19   7       96.83      115.65     11.42 o
   6  19   7      300.02      313.42     15.34 o
  -6  20   7      800.47      748.89     44.13 o
  -5  20   7      454.10      446.92     23.92 o
  -4  20   7      397.11      431.35     32.61 o
  -3  20   7      455.77      402.20     20.18 o
  -2  20   7      361.18      403.21     19.78 o
  -1  20   7      836.26      931.88     21.30 o
   0  20   7      463.50      485.74     13.30 o
   1  20   7      311.82      335.57     14.62 o
   2  20   7      413.58      483.86     17.89 o
   3  20   7       63.96       81.04      7.72 o
   4  20   7       36.14       47.04      8.95 o
   5  20   7        4.57       21.79      9.05 o
   6  20   7        6.10       21.98     17.37 o
  -6  21   7       13.62       83.56     29.06 o
  -5  21   7     1285.50     1252.59     59.90 o
  -4  21   7      119.88      212.66     27.65 o
  -3  21   7        8.17       63.33     26.05 o
  -2  21   7      636.34      605.75     24.14 o
  -1  21   7     1024.08     1064.88     23.13 o
   0  21   7     1656.05     1584.88     26.88 o
   1  21   7     2323.14     2079.08     30.35 o
   2  21   7     3204.22     2941.07     39.83 o
   3  21   7      120.19      159.68     11.43 o
   4  21   7        0.57       -1.84      6.54 o
   5  21   7      130.41      175.63     18.92 o
  -6  22   7      159.87      195.08     19.53 o
  -5  22   7      206.32      288.87     29.77 o
  -4  22   7       21.27       28.00     17.72 o
  -3  22   7      883.37      885.98     30.23 o
  -2  22   7      225.40      250.78     16.70 o
  -1  22   7       41.22       92.78      8.97 o
   0  22   7      109.20      141.55     10.51 o
   1  22   7      522.55      579.42     14.03 o
   2  22   7       72.50      137.57     10.96 o
   3  22   7     1087.95     1022.60     21.90 o
   4  22   7        9.71       10.63      7.33 o
   5  22   7     1661.82     1525.13     32.60 o
  -6  23   7       13.30       41.82     20.56 o
  -5  23   7     1121.78     1028.94     53.87 o
  -4  23   7        8.01        9.92     15.60 o
  -3  23   7      379.43      407.81     20.64 o
  -2  23   7       43.25       58.41     11.60 o
  -1  23   7     1179.41     1220.55     25.48 o
   0  23   7       31.70       41.32      6.76 o
   1  23   7      101.64      133.68      8.63 o
   2  23   7       74.13      120.78      8.67 o
   3  23   7      142.68      199.02     12.07 o
   4  23   7        1.94        3.89      7.47 o
   5  23   7       95.07      200.00     19.44 o
  -6  24   7      476.52      480.62     38.63 o
  -5  24   7      461.21      461.48     36.51 o
  -4  24   7       13.68       17.72     17.01 o
  -3  24   7       21.98       34.61     10.72 o
  -2  24   7      295.81      310.69     18.42 o
  -1  24   7       77.47      107.49      9.58 o
   0  24   7      323.13      348.23     14.27 o
   1  24   7      753.23      697.29     15.65 o
   2  24   7      249.00      263.21     10.30 o
   3  24   7        1.23       16.29      7.37 o
   4  24   7      154.51      203.28     12.64 o
   5  24   7      213.58      220.41     13.47 o
  -6  25   7      137.42      194.23     30.48 o
  -5  25   7      103.32      132.56     26.23 o
  -4  25   7      246.08      250.29     17.60 o
  -3  25   7       16.39       38.62     11.05 o
  -2  25   7      725.46      689.43     26.69 o
  -1  25   7       93.69      112.50     10.03 o
   0  25   7     2122.98     1968.07     31.50 o
   1  25   7      546.44      552.94     14.03 o
   2  25   7     1192.07     1075.99     20.37 o
   3  25   7       40.50       62.63      9.02 o
   4  25   7       22.93       54.90     10.39 o
   5  25   7        4.01       49.66      9.47 o
  -6  26   7       46.35       77.27     23.75 o
  -5  26   7        8.70       24.10     18.08 o
  -4  26   7       20.13       25.36     10.98 o
  -3  26   7      540.57      488.94     22.96 o
  -2  26   7       84.73      122.71     14.69 o
  -1  26   7      263.45      320.09     16.72 o
   0  26   7     2233.32     2151.86     49.15 o
   1  26   7     1876.74     1689.17     26.96 o
   2  26   7      257.14      264.91     10.44 o
   3  26   7      431.33      365.08     14.80 o
   4  26   7      340.84      346.41     15.10 o
   5  26   7      859.61      787.94     23.07 o
  -6  27   7        0.45       15.24     18.79 o
  -5  27   7     1221.72     1229.90     60.96 o
  -4  27   7      101.80      134.66     15.92 o
  -3  27   7      473.63      525.52     23.97 o
  -2  27   7      613.11      558.84     24.47 o
  -1  27   7     2036.56     1937.28     44.51 o
   0  27   7       96.29      155.74     10.26 o
   1  27   7      478.23      552.07     14.25 o
   2  27   7      231.10      227.99     11.15 o
   3  27   7       72.37      121.40     10.94 o
   4  27   7       84.26       87.05     10.60 o
   5  27   7      120.61      216.14     15.02 o
  -6  28   7      508.65      445.18     38.28 o
  -5  28   7      204.89      245.27     29.06 o
  -4  28   7      613.41      604.37     26.47 o
  -3  28   7       19.95       41.86     11.81 o
  -2  28   7      593.85      530.28     24.07 o
  -1  28   7       14.10       53.17      9.43 o
   0  28   7      456.27      437.51     13.58 o
   1  28   7      364.04      375.53     12.04 o
   2  28   7      322.17      342.03     12.97 o
   3  28   7      718.37      709.58     20.58 o
   4  28   7       22.68       37.55      8.90 o
   5  28   7      605.32      557.68     19.72 o
  -5  29   7      299.60      308.01     31.90 o
  -4  29   7      134.06      192.63     17.79 o
  -3  29   7       10.64       21.61     12.41 o
  -2  29   7        6.24       25.19     17.19 o
  -1  29   7       58.59       69.53     10.42 o
   0  29   7      624.22      631.37     16.34 o
   1  29   7      595.22      555.67     14.46 o
   2  29   7     1056.53     1034.58     22.36 o
   3  29   7       40.41       65.05      9.47 o
   4  29   7       76.00      111.72     11.30 o
   5  29   7       10.64       67.19     10.43 o
  -5  30   7       56.97       76.56     23.75 o
  -4  30   7      112.91      156.31     17.28 o
  -3  30   7      206.11      208.72     17.41 o
  -2  30   7      110.25      144.66     18.61 o
  -1  30   7       29.46       68.45     15.42 o
   0  30   7     1422.69     1329.12     27.04 o
   1  30   7      184.48      197.78     10.60 o
   2  30   7       31.25       60.44      8.31 o
   3  30   7       57.53      101.58     11.61 o
   4  30   7      637.72      611.46     20.00 o
   5  30   7      630.61      600.21     23.12 o
  -5  31   7      261.30      255.91     30.13 o
  -4  31   7      131.44      172.28     17.95 o
  -3  31   7      151.27      209.24     17.41 o
  -2  31   7      925.53      832.72     31.00 o
  -1  31   7     1574.01     1438.72     66.28 o
   0  31   7      254.94      302.54     11.94 o
   1  31   7       35.52       76.76      8.64 o
   2  31   7      252.62      244.20     11.77 o
   3  31   7      753.33      707.63     20.78 o
   4  31   7       98.10      120.93     11.84 o
  -5  32   7        0.77        8.15     18.08 o
  -4  32   7      604.93      577.61     27.00 o
  -3  32   7      431.11      404.08     22.51 o
  -2  32   7      630.47      681.61     28.27 o
  -1  32   7       23.28       60.81     12.94 o
   0  32   7       45.87       60.53      8.93 o
   1  32   7      463.51      429.03     14.10 o
   2  32   7       72.04      111.67     11.81 o
   3  32   7        6.07       24.60      8.35 o
   4  32   7      384.31      369.32     16.26 o
  -5  33   7       54.39       73.37     23.39 o
  -4  33   7      118.72      169.02     18.22 o
  -3  33   7      192.60      212.19     17.91 o
  -2  33   7      214.66      273.76     19.18 o
  -1  33   7      293.34      237.88     18.42 o
   0  33   7      196.51      234.16     14.53 o
   1  33   7       88.05      100.71     10.19 o
   2  33   7     1066.52      933.24     21.61 o
   3  33   7        9.92       -7.00      7.26 o
   4  33   7      129.10      139.17     12.56 o
  -5  34   7      104.57      116.26     27.65 o
  -4  34   7      152.77      191.00     19.47 o
  -3  34   7      200.18      214.14     29.60 o
  -2  34   7     1271.94     1224.39     39.65 o
  -1  34   7        8.08       56.22     13.45 o
   0  34   7     1590.88     1445.24     33.51 o
   1  34   7      133.58      149.82     11.77 o
   2  34   7        3.88       21.73      8.15 o
   3  34   7       35.59       39.24      9.31 o
   4  34   7      343.11      303.46     15.07 o
  -5  35   7      257.54      274.69     35.80 o
  -4  35   7      170.73      190.43     19.33 o
  -3  35   7      132.25      145.48     17.63 o
  -2  35   7      176.09      210.45     17.86 o
  -1  35   7      923.37      833.99     45.72 o
   0  35   7       27.20       87.24      9.71 o
   1  35   7        6.36       36.89      8.37 o
   2  35   7       42.86       57.18      9.68 o
   3  35   7      144.54      135.04     12.36 o
   4  35   7        1.58       18.71      8.72 o
  -4  36   7       79.18      104.83     16.44 o
  -3  36   7      427.79      430.24     24.07 o
  -2  36   7        2.85       30.38     12.34 o
  -1  36   7       16.26       59.18     13.45 o
   0  36   7      120.80      165.79     12.11 o
   1  36   7      868.31      808.74     21.82 o
   2  36   7        8.71       13.80     10.64 o
   3  36   7        1.38       14.06      8.36 o
   4  36   7        0.62        9.58      8.78 o
  -4  37   7      270.65      274.74     20.60 o
  -3  37   7        5.46       40.54     13.20 o
  -2  37   7      169.45      175.63     18.97 o
  -1  37   7      340.78      304.62     20.69 o
   0  37   7       12.47       57.13     10.59 o
   1  37   7      134.03      196.70     12.57 o
   2  37   7      415.36      374.22     15.85 o
   3  37   7       42.50       67.71     10.61 o
  -4  38   7      172.31      210.78     19.84 o
  -3  38   7      154.37      173.87     19.41 o
  -2  38   7      385.19      390.86     23.21 o
  -1  38   7      128.28      157.19     18.39 o
   0  38   7     1684.50     1516.84     36.48 o
   1  38   7      234.89      236.38     13.02 o
   2  38   7       82.99      103.69     11.51 o
   3  38   7      107.65      129.69     14.94 o
  -4  39   7      350.79      349.58     23.01 o
  -3  39   7      534.64      517.07     26.84 o
  -2  39   7      136.35      153.84     18.55 o
  -1  39   7      398.63      370.40     22.99 o
   0  39   7       16.59       78.72     11.26 o
   1  39   7      111.39      118.12     11.64 o
   2  39   7       18.97       18.02      8.73 o
   3  39   7       10.13        6.17      8.45 o
  -4  40   7      116.88      146.74     24.81 o
  -3  40   7      297.62      350.83     22.85 o
  -2  40   7        5.11       11.73     12.21 o
  -1  40   7      110.14      156.20     18.99 o
   0  40   7      432.93      415.71     19.05 o
   1  40   7      244.55      241.83     15.57 o
   2  40   7        0.83       -5.75      7.86 o
   3  40   7       78.57       89.15     11.78 o
  -3  41   7       41.90       68.00     15.58 o
  -2  41   7      312.13      252.79     20.39 o
  -1  41   7      616.40      540.64     32.08 o
   0  41   7        8.43       49.61     10.74 o
   1  41   7       79.03      137.85     14.35 o
   2  41   7       27.07       40.61     10.05 o
  -3  42   7      184.72      175.57     22.51 o
  -2  42   7       15.79       40.27     14.30 o
  -1  42   7        5.16       27.19     13.05 o
   0  42   7     1135.80     1010.63     37.87 o
   1  42   7      565.02      547.19     22.33 o
   2  42   7       51.28       58.71     12.14 o
  -3  43   7       14.19       42.42     14.65 o
  -2  43   7      155.34      198.02     21.18 o
  -1  43   7        1.63        3.26     12.58 o
   0  43   7      108.08      176.54     31.72 o
   1  43   7      205.27      246.34     16.48 o
   2  43   7       56.97       81.00     12.86 o
  -2  44   7      142.06      157.88     19.53 o
  -1  44   7       18.41       17.62     13.50 o
   0  44   7      435.57      442.73     25.97 o
   1  44   7      313.12      334.40     21.01 o
  -2  45   7      333.64      308.79     25.70 o
  -1  45   7      297.60      289.61     22.30 o
   0  45   7       26.26       47.31     15.41 o
   1  45   7        2.82      118.71     18.81 o
  -1  46   7       35.93       59.52     15.86 o
   0  46   7      316.31      347.78     24.27 o
  -6   0   8       26.51       59.55     19.49 o
  -4   0   8       96.12      159.14     22.33 o
  -2   0   8     2209.77     2362.36     52.72 o
   0   0   8      142.06      149.80     14.56 o
   2   0   8      432.90      435.42     21.48 o
   4   0   8        5.03       34.03     15.60 o
  -6   1   8       35.69       19.87     11.65 o
  -5   1   8        5.17       12.76     10.03 o
  -4   1   8        1.74       14.49      9.08 o
  -3   1   8       65.04      107.97     12.91 o
  -2   1   8      273.28      401.96     19.13 o
  -1   1   8      319.46      381.31     14.94 o
   0   1   8      565.80      570.46     16.82 o
   1   1   8     1039.18     1021.53     26.45 o
   2   1   8      495.04      442.45     15.38 o
   3   1   8       27.78       23.89     10.02 o
   4   1   8      326.20      343.92     20.17 o
   5   1   8      308.95      324.27     20.80 o
  -6   2   8        2.36       22.15     11.15 o
  -5   2   8      352.24      356.11     20.53 o
  -4   2   8       77.52      130.69     24.28 o
  -3   2   8       77.09      126.80     13.39 o
  -2   2   8      318.12      366.05     12.12 o
  -1   2   8     2481.12     2459.29     44.40 o
   0   2   8      509.29      568.77     16.86 o
   1   2   8      913.00      867.59     22.56 o
   2   2   8       10.61       33.98     14.27 o
   3   2   8        8.35       12.99      9.23 o
   4   2   8       41.00       79.98     13.03 o
   5   2   8      458.08      485.42     47.14 o
  -6   3   8      348.63      322.02     20.93 o
  -5   3   8        0.89       21.09     10.40 o
  -4   3   8     1259.21     1116.18     34.83 o
  -3   3   8     2258.84     2232.52     53.25 o
  -2   3   8        1.16       61.32     14.53 o
  -1   3   8      412.91      462.98     19.19 o
   0   3   8     2109.18     2040.53     36.93 o
   1   3   8      204.33      228.69     11.42 o
   2   3   8       22.19       24.25      7.35 o
   3   3   8      222.54      195.65     15.66 o
   4   3   8      226.35      233.97     17.42 o
   5   3   8      856.03      844.98     32.71 o
  -6   4   8       76.44      128.70     16.90 o
  -5   4   8       17.70       15.95     10.28 o
  -4   4   8      366.52      376.40     19.90 o
  -3   4   8      443.81      511.61     23.04 o
  -2   4   8     2625.67     2669.41     58.59 o
  -1   4   8      350.07      408.57     15.07 o
   0   4   8      247.36      339.57     14.96 o
   1   4   8       13.16       28.43      7.33 o
   2   4   8      371.71      393.71     14.58 o
   3   4   8      105.38      127.12     14.54 o
   4   4   8       38.73      132.43     39.70 o
   5   4   8      502.02      571.64     38.81 o
  -6   5   8      225.91      220.75     20.51 o
  -5   5   8       32.91       31.40     11.40 o
  -4   5   8      150.16      195.54     24.46 o
  -3   5   8       71.17      115.70     13.65 o
  -2   5   8     1435.04     1447.21     37.78 o
  -1   5   8     1102.70     1085.78     25.36 o
   0   5   8     1676.07     1655.25     27.91 o
   1   5   8      440.53      403.72     14.35 o
   2   5   8      384.70      374.01     14.24 o
   3   5   8      168.23      149.05     15.41 o
   4   5   8     1207.55     1107.18     36.72 o
   5   5   8      300.15      402.28     31.19 o
  -6   6   8      106.20      147.04     17.54 o
  -5   6   8      137.84      165.14     17.21 o
  -4   6   8        0.84       10.46      9.12 o
  -3   6   8      242.05      279.87     16.70 o
  -2   6   8       55.04      109.77     12.31 o
  -1   6   8     1164.84     1275.53     28.22 o
   0   6   8      467.61      474.16     13.44 o
   1   6   8       20.42       41.10      8.59 o
   2   6   8        2.91       18.35      8.80 o
   3   6   8        4.93       47.16     20.91 o
   4   6   8       21.21      116.61     20.56 o
   5   6   8      206.33      245.23     18.66 o
  -6   7   8      526.64      408.80     27.47 o
  -5   7   8        0.29        4.69      9.38 o
  -4   7   8      169.18      154.68     15.44 o
  -3   7   8     1779.07     1848.76     68.41 o
  -2   7   8        5.34       49.09     13.11 o
  -1   7   8      886.55      918.14     23.24 o
   0   7   8      391.17      465.30     13.38 o
   1   7   8      803.29      745.75     19.77 o
   2   7   8       42.85       85.76     10.18 o
   3   7   8      777.53      665.48     26.81 o
   4   7   8       36.99       65.96     12.91 o
   5   7   8      438.78      566.15     79.22 o
  -6   8   8       16.18       60.82     13.53 o
  -5   8   8       52.63      104.53     14.87 o
  -4   8   8      280.41      294.00     18.07 o
  -3   8   8      671.68      666.35     37.22 o
  -2   8   8     1330.08     1354.69     36.89 o
  -1   8   8      350.82      370.33     14.62 o
   0   8   8     1655.20     1518.83     26.52 o
   1   8   8        0.69       13.74      5.97 o
   2   8   8      617.85      587.32     19.70 o
   3   8   8      901.09      823.74     30.08 o
   4   8   8        0.65      142.98     65.39 o
   5   8   8     1078.78     1074.55     37.46 o
  -6   9   8      309.28      342.74     21.40 o
  -5   9   8      208.26      161.68     16.08 o
  -4   9   8      503.12      508.15     22.88 o
  -3   9   8      775.88      692.22     38.28 o
  -2   9   8      222.43      272.99     16.45 o
  -1   9   8        4.34       42.53      8.00 o
   0   9   8      793.60      787.93     17.81 o
   1   9   8      224.66      204.89      9.77 o
   2   9   8       52.19       98.31      9.63 o
   3   9   8        0.08       41.10     12.94 o
   4   9   8     1473.75     1311.62     40.73 o
   5   9   8      197.86      230.39     25.52 o
  -6  10   8      570.33      464.65     54.76 o
  -5  10   8      316.59      322.93     19.98 o
  -4  10   8      414.71      397.33     30.84 o
  -3  10   8      158.38      173.68     22.33 o
  -2  10   8      359.29      294.00     17.06 o
  -1  10   8     1463.55     1531.71     34.63 o
   0  10   8        6.04       39.06      6.80 o
   1  10   8      157.45      161.46      9.21 o
   2  10   8      233.16      222.11     11.69 o
   3  10   8        1.22       45.74     24.46 o
   4  10   8      265.20      305.29     41.11 o
   5  10   8       26.47       76.83     13.91 o
  -6  11   8        2.26       31.89     12.02 o
  -5  11   8        1.62       18.69     10.34 o
  -4  11   8        5.92        1.42     13.47 o
  -3  11   8      286.87      306.59     26.94 o
  -2  11   8       64.10       85.29     12.16 o
  -1  11   8      205.32      239.85     12.63 o
   0  11   8     1132.03     1081.41     21.51 o
   1  11   8      551.98      586.26     15.39 o
   2  11   8       25.57       62.28      7.75 o
   3  11   8      845.63      771.40     29.44 o
   4  11   8       39.19       69.08     12.89 o
   5  11   8      143.92      230.39     28.36 o
  -6  12   8      191.98      191.75     18.14 o
  -5  12   8      241.34      209.22     16.75 o
  -4  12   8        4.19        2.13     14.18 o
  -3  12   8      121.86      140.36     22.68 o
  -2  12   8      343.72      337.36     18.11 o
  -1  12   8     1546.13     1515.98     32.42 o
   0  12   8      511.79      575.48     15.17 o
   1  12   8       63.78      114.03      9.00 o
   2  12   8      314.18      304.81     11.89 o
   3  12   8      987.68      887.70     31.70 o
   4  12   8      181.99      233.02     37.93 o
   5  12   8      610.59      602.13     46.43 o
  -6  13   8      697.18      639.77     29.02 o
  -5  13   8       34.04       76.20     20.56 o
  -4  13   8       72.97      133.98     23.39 o
  -3  13   8      152.22      208.41     23.75 o
  -2  13   8      353.36      392.64     19.51 o
  -1  13   8        2.00       30.81      8.85 o
   0  13   8       35.94       72.68      7.90 o
   1  13   8      454.22      449.49     13.83 o
   2  13   8       17.08       45.87      7.52 o
   3  13   8      161.58      192.65     15.91 o
   4  13   8     1290.92     1010.34     35.34 o
   5  13   8       33.57       69.96     19.49 o
  -6  14   8       23.97      101.42     15.59 o
  -5  14   8      636.00      679.46     42.53 o
  -4  14   8      625.81      625.94     38.99 o
  -3  14   8      448.04      439.86     32.25 o
  -2  14   8      585.43      600.15     24.00 o
  -1  14   8      843.18      821.50     20.02 o
   0  14   8      147.35      181.23      9.72 o
   1  14   8        8.57       83.21      9.57 o
   2  14   8      610.41      557.67     15.67 o
   3  14   8       43.06      146.96     23.78 o
   4  14   8      110.80      119.69     15.01 o
   5  14   8       18.82       16.05     10.74 o
  -6  15   8      480.55      471.78     25.22 o
  -5  15   8      117.69      188.92     28.00 o
  -4  15   8        1.99       25.52     15.95 o
  -3  15   8      788.56      806.35     43.24 o
  -2  15   8      619.98      626.67     24.82 o
  -1  15   8        0.91       43.94      7.54 o
   0  15   8       37.93       58.12      7.62 o
   1  15   8     3195.06     3024.81     45.02 o
   2  15   8      194.07      185.69     10.32 o
   3  15   8     1430.73     1398.57     33.75 o
   4  15   8        9.87       45.93     11.90 o
   5  15   8       25.67       52.97     13.03 o
  -6  16   8       71.58       89.67     23.39 o
  -5  16   8     1332.02     1123.57     56.00 o
  -4  16   8      136.90      148.86     25.17 o
  -3  16   8      307.22      427.85     29.60 o
  -2  16   8       37.09       79.62     12.41 o
  -1  16   8     1203.34     1168.35     24.97 o
   0  16   8      278.43      292.93     11.59 o
   1  16   8       76.23      176.90     13.58 o
   2  16   8      191.06      214.22     11.98 o
   3  16   8      414.90      428.08     30.22 o
   4  16   8      176.23      187.15     25.52 o
   5  16   8      255.47      263.40     19.42 o
  -6  17   8      364.11      285.68     31.55 o
  -5  17   8       94.25      154.18     26.58 o
  -4  17   8       57.17      132.21     24.10 o
  -3  17   8     1342.27     1319.22     38.61 o
  -2  17   8      377.67      438.28     21.23 o
  -1  17   8      465.40      495.91     15.76 o
   0  17   8        9.52       23.77      7.43 o
   1  17   8      282.77      344.93     12.69 o
   2  17   8      247.21      253.79     12.83 o
   3  17   8       61.28       83.97     11.38 o
   4  17   8      505.62      456.16     23.68 o
   5  17   8       30.25       55.26     11.09 o
  -6  18   8        3.65       13.11     18.08 o
  -5  18   8      104.38      127.60     25.87 o
  -4  18   8     1238.07     1145.55     55.29 o
  -3  18   8     1391.19     1348.29     39.26 o
  -2  18   8     1566.86     1468.87     41.13 o
  -1  18   8       58.68      108.42      9.82 o
   0  18   8       64.10       99.51     11.37 o
   1  18   8     1004.12      880.48     20.05 o
   2  18   8      599.50      570.29     18.02 o
   3  18   8      343.32      340.52     16.79 o
   4  18   8       45.83       49.90     13.65 o
   5  18   8        0.75        2.75      8.56 o
  -6  19   8      108.08      167.65     29.77 o
  -5  19   8       96.99      162.69     27.65 o
  -4  19   8      669.72      625.94     40.41 o
  -3  19   8     1250.75     1239.26     37.39 o
  -2  19   8       12.03       55.29     11.75 o
  -1  19   8      125.11      182.60     12.46 o
   0  19   8     2795.49     2693.98     45.30 o
   1  19   8       20.73       59.08      8.08 o
   2  19   8      156.65      170.73     12.30 o
   3  19   8      465.70      506.69     20.03 o
   4  19   8      335.39      317.99     14.79 o
   5  19   8        0.38        4.15      8.58 o
  -5  20   8     1455.62     1325.25     63.09 o
  -4  20   8      166.30      234.28     27.29 o
  -3  20   8     1726.88     1529.25     43.04 o
  -2  20   8      455.55      450.98     21.84 o
  -1  20   8     1496.76     1426.46     32.15 o
   0  20   8       72.74      222.31     14.78 o
   1  20   8      228.65      315.03     13.46 o
   2  20   8      218.31      206.83     12.32 o
   3  20   8      665.80      630.91     19.14 o
   4  20   8       31.76       49.55      9.34 o
   5  20   8        2.89       17.75      9.34 o
  -5  21   8      247.85      364.72     33.67 o
  -4  21   8      489.72      483.46     36.15 o
  -3  21   8       52.86      127.82     14.99 o
  -2  21   8      677.91      545.05     24.21 o
  -1  21   8      142.71      171.74     16.35 o
   0  21   8     2206.57     2051.54     32.99 o
   1  21   8     2182.08     2003.29     30.64 o
   2  21   8       72.43      136.22     16.59 o
   3  21   8        1.60       35.14      8.67 o
   4  21   8      134.19      143.73     15.04 o
  -5  22   8      108.93      183.95     29.42 o
  -4  22   8      300.72      311.20     30.48 o
  -3  22   8        1.08       29.15     10.61 o
  -2  22   8      290.27      311.53     19.02 o
  -1  22   8       46.19       60.04     12.34 o
   0  22   8     1521.69     1578.76     27.65 o
   1  22   8        0.30       41.41      6.89 o
   2  22   8     1578.70     1470.22     27.62 o
   3  22   8       73.87       79.22     10.03 o
   4  22   8        8.06       31.55      9.01 o
  -5  23   8       30.05       39.34     20.56 o
  -4  23   8      133.50      193.52     29.06 o
  -3  23   8       97.81      167.80     16.77 o
  -2  23   8       26.67       50.86     11.83 o
  -1  23   8       81.72      113.74     14.98 o
   0  23   8     1162.27     1159.18     24.26 o
   1  23   8        3.45        7.41      6.05 o
   2  23   8      272.75      360.98     13.63 o
   3  23   8      193.04      202.86     13.56 o
   4  23   8      195.18      221.64     14.20 o
  -5  24   8      297.18      253.42     33.67 o
  -4  24   8      171.11      200.26     30.13 o
  -3  24   8       48.92       96.39     18.96 o
  -2  24   8        1.49       11.71     10.05 o
  -1  24   8      496.86      487.27     23.49 o
   0  24   8      292.01      320.66     12.22 o
   1  24   8       27.19       18.26      6.89 o
   2  24   8      589.30      588.62     16.78 o
   3  24   8      257.36      276.37     13.90 o
   4  24   8       82.85       81.51     10.87 o
  -5  25   8      353.41      393.07     35.80 o
  -4  25   8        2.04       17.37     17.72 o
  -3  25   8      219.41      238.62     17.76 o
  -2  25   8       40.33       84.83     14.71 o
  -1  25   8      341.98      325.74     27.65 o
   0  25   8      685.90      724.22     17.77 o
   1  25   8      153.24      179.10     12.21 o
   2  25   8      288.93      402.08     15.77 o
   3  25   8      437.64      426.96     16.49 o
   4  25   8       15.97        9.14      8.15 o
  -5  26   8      122.21      174.03     30.13 o
  -4  26   8       63.88       98.89     24.46 o
  -3  26   8      113.00      123.39     15.75 o
  -2  26   8      728.83      620.46     26.54 o
  -1  26   8       40.11       56.77     13.01 o
   0  26   8      888.24      929.20     20.38 o
   1  26   8       16.56       14.77      7.53 o
   2  26   8     1510.81     1389.55     29.61 o
   3  26   8      304.52      355.16     15.51 o
   4  26   8        4.40       15.70      8.52 o
  -5  27   8      442.94      429.23     37.93 o
  -4  27   8      907.45      909.85     52.10 o
  -3  27   8        1.68       46.66     12.34 o
  -2  27   8       14.26       61.47     12.94 o
  -1  27   8        1.58       12.41     10.49 o
   0  27   8     2693.42     2540.71     67.76 o
   1  27   8      193.28      206.04     13.25 o
   2  27   8      113.05      279.44     16.68 o
   3  27   8      120.23      137.99     11.91 o
   4  27   8      125.41      164.97     13.47 o
  -5  28   8       53.38       61.32     22.68 o
  -4  28   8      241.47      254.13     30.48 o
  -3  28   8      757.05      696.01     28.96 o
  -2  28   8      737.79      664.78     27.91 o
  -1  28   8      152.16      185.48     18.39 o
   0  28   8      329.50      400.19     13.68 o
   1  28   8      693.66      624.63     18.81 o
   2  28   8     1582.06     1349.87     29.39 o
   3  28   8      213.26      259.49     13.88 o
   4  28   8        0.65       11.83      8.62 o
  -4  29   8       13.27       57.06     22.68 o
  -3  29   8      779.31      778.54     30.99 o
  -2  29   8       27.92       71.10     15.24 o
  -1  29   8       60.43       79.88     28.18 o
   0  29   8      121.74      164.73     12.02 o
   1  29   8      204.92      282.70     14.62 o
   2  29   8        2.44       59.00     11.99 o
   3  29   8      250.86      249.30     13.86 o
   4  29   8        9.40       13.94      9.21 o
  -4  30   8      269.13      273.63     31.19 o
  -3  30   8       75.74      118.36     16.17 o
  -2  30   8       45.92       87.38     14.58 o
  -1  30   8      177.08      200.38     18.61 o
   0  30   8       50.81       82.89      8.91 o
   1  30   8     1394.37     1287.57     28.37 o
   2  30   8       57.85       98.86     10.79 o
   3  30   8      312.70      342.42     15.67 o
  -4  31   8      205.66      247.04     30.84 o
  -3  31   8       48.72       55.96     13.97 o
  -2  31   8      818.15      707.90     29.42 o
  -1  31   8      108.71      139.87     17.19 o
   0  31   8     1264.75     1230.00     26.90 o
   1  31   8       46.30       86.57     10.20 o
   2  31   8      483.59      462.39     17.37 o
   3  31   8      288.74      306.69     14.97 o
  -4  32   8      530.86      504.72     40.76 o
  -3  32   8      298.25      294.54     20.84 o
  -2  32   8       47.05       77.44     14.47 o
  -1  32   8       27.24       44.09     13.20 o
   0  32   8       16.78       49.63      8.77 o
   1  32   8       67.13      106.32     11.17 o
   2  32   8      557.34      541.79     18.61 o
   3  32   8      371.04      363.40     16.14 o
  -4  33   8      104.79       90.74     26.58 o
  -3  33   8      523.89      475.03     25.38 o
  -2  33   8       23.87       32.97     12.69 o
  -1  33   8      179.14      168.74     18.48 o
   0  33   8      128.82      143.45     11.69 o
   1  33   8      737.10      749.91     21.38 o
   2  33   8      496.51      435.91     17.04 o
   3  33   8      133.30      176.07     13.86 o
  -3  34   8       71.12      123.50     17.35 o
  -2  34   8        5.79       49.58     20.38 o
  -1  34   8       67.11      101.79     16.18 o
   0  34   8       48.16       60.87     11.89 o
   1  34   8      510.75      495.80     19.90 o
   2  34   8       22.43       40.23      9.50 o
   3  34   8      272.39      328.32     22.46 o
  -3  35   8      557.27      515.56     26.79 o
  -2  35   8      908.93      793.93     32.59 o
  -1  35   8       33.43       36.70     13.35 o
   0  35   8      504.78      502.23     26.23 o
   1  35   8      126.38      169.21     12.93 o
   2  35   8      220.04      220.32     13.84 o
  -3  36   8       89.21      141.83     18.30 o
  -2  36   8       38.34       85.67     15.64 o
  -1  36   8      149.96      189.33     28.36 o
   0  36   8       22.36       36.13     13.71 o
   1  36   8       80.25       94.78     11.35 o
   2  36   8      185.58      201.70     14.15 o
  -3  37   8      289.24      296.10     21.85 o
  -2  37   8      515.17      504.62     26.79 o
  -1  37   8      153.79      227.31     21.53 o
   0  37   8       11.18       22.69     13.02 o
   1  37   8      324.46      369.25     16.05 o
   2  37   8        0.57       17.68      8.80 o
  -2  38   8       81.12      119.01     17.71 o
  -1  38   8      913.00      863.98     45.19 o
   0  38   8       13.85       22.04     19.49 o
   1  38   8      147.06      176.59     13.55 o
  -2  39   8      206.72      243.30     22.80 o
  -1  39   8      544.19      547.33     28.09 o
   0  39   8        7.32       27.90     13.57 o
   1  39   8      659.74      642.51     20.69 o
  -1  40   8      172.97      213.26     27.29 o
   0  40   8      314.54      288.34     21.80 o
   1  40   8       16.65       48.75     10.98 o
  -1  41   8      166.84      219.75     29.06 o
   0  41   8       36.63       79.39     21.27 o
  -5   0   9       31.58       45.72     18.08 o
  -1   0   9       39.16      103.14     17.72 o
   1   0   9      163.20      187.88     16.50 o
   3   0   9      714.14      728.02     41.47 o
  -5   1   9      434.98      422.08     23.04 o
  -4   1   9      397.41      413.90     28.71 o
  -1   1   9     1079.65     1071.88     36.86 o
   0   1   9       18.39       68.76     10.74 o
   1   1   9      995.03      944.12     23.89 o
   2   1   9      241.56      229.33     16.79 o
   3   1   9       37.10       96.40     14.26 o
   4   1   9        7.59       13.46     21.09 o
  -5   2   9        0.00       24.92     11.35 o
  -4   2   9      156.65      181.83     24.81 o
  -3   2   9       13.85       46.79     15.95 o
  -1   2   9       49.29      161.81     14.16 o
   0   2   9     1681.09     1602.71     32.68 o
   1   2   9       20.02       42.59      8.48 o
   2   2   9      129.55      185.38     17.02 o
   3   2   9      205.03      198.92     17.56 o
   4   2   9      277.64      278.50     19.91 o
  -5   3   9      267.32      248.38     18.50 o
  -4   3   9      342.44      366.14     29.42 o
  -3   3   9      428.55      390.24     28.71 o
  -1   3   9      921.03      893.53     29.06 o
   0   3   9       22.70       87.81      9.71 o
   1   3   9      238.13      235.87     12.44 o
   2   3   9      450.81      407.67     21.42 o
   3   3   9       85.43      115.08     15.28 o
   4   3   9       29.61       83.62     14.65 o
  -5   4   9        2.20       32.88     14.00 o
  -4   4   9       18.06       46.43     17.01 o
  -3   4   9      999.30      971.52     45.72 o
  -1   4   9      466.77      566.76     22.68 o
   0   4   9      332.76      347.92     14.28 o
   1   4   9      375.38      340.19     14.42 o
   2   4   9       17.05       42.68     11.40 o
   3   4   9      179.75      209.39     17.17 o
   4   4   9       24.74       27.81     11.65 o
  -5   5   9      359.12      345.93     30.48 o
  -4   5   9      510.73      519.25     35.09 o
  -3   5   9      175.55      203.09     23.04 o
  -2   5   9       67.89       65.57     17.01 o
  -1   5   9     1311.01     1247.39     35.46 o
   0   5   9      575.17      598.91     18.40 o
   1   5   9      354.25      354.10     14.72 o
   2   5   9        7.25       19.82     10.27 o
   3   5   9       66.94      114.21     15.28 o
   4   5   9        0.30       31.18     12.94 o
  -5   6   9        0.46        1.06     13.47 o
  -4   6   9      107.78      183.95     23.75 o
  -3   6   9      184.01      276.46     25.87 o
  -2   6   9      194.67      191.75     21.62 o
  -1   6   9      108.06      181.21     15.60 o
   0   6   9     1106.23     1059.18     25.89 o
   1   6   9        4.98       30.99      8.07 o
   2   6   9       39.63       82.62     17.90 o
   3   6   9      681.97      574.37     26.30 o
   4   6   9      282.95      263.19     19.41 o
  -5   7   9      218.25      220.46     26.23 o
  -4   7   9      829.30      848.88     45.72 o
  -3   7   9     1699.85     1819.69     69.47 o
  -2   7   9      178.26      181.83     21.62 o
  -1   7   9      535.22      515.81     21.79 o
   0   7   9        0.19       50.61      9.51 o
   1   7   9      829.67      772.89     21.41 o
   2   7   9      914.38      838.00     30.95 o
   3   7   9        8.78       36.58     11.50 o
   4   7   9      209.36      236.09     18.67 o
  -5   8   9      121.43      165.17     26.58 o
  -4   8   9       94.54      161.62     25.17 o
  -3   8   9       43.41       80.10     19.14 o
  -2   8   9      251.44      226.93     15.95 o
  -1   8   9      440.06      490.93     17.59 o
   0   8   9      541.92      530.18     19.62 o
   1   8   9      379.85      407.25     15.74 o
   2   8   9      194.52      211.45     17.38 o
   3   8   9      145.55      204.99     17.66 o
   4   8   9      379.03      356.64     22.04 o
  -5   9   9      222.04      244.21     27.65 o
  -4   9   9        0.74       17.72     15.24 o
  -3   9   9        1.19       18.79     15.60 o
  -2   9   9        0.01        8.92      9.08 o
  -1   9   9      534.58      550.62     18.65 o
   0   9   9        0.94       24.24      8.56 o
   1   9   9      398.63      381.75     15.21 o
   2   9   9       61.65       85.75     20.20 o
   3   9   9      568.81      534.91     25.44 o
   4   9   9       11.76       81.73     18.61 o
  -5  10   9      118.92      114.13     24.10 o
  -4  10   9       80.89       69.47     20.56 o
  -3  10   9      431.39      456.87     32.96 o
  -2  10   9       66.01      106.47     13.76 o
  -1  10   9       56.39      101.19     10.75 o
   0  10   9       11.63       13.10      8.18 o
   1  10   9      300.51      297.28     15.66 o
   2  10   9      206.85      279.85     36.86 o
   3  10   9       61.10      112.78     15.40 o
   4  10   9      773.18      719.78     30.58 o
  -5  11   9       14.69       23.04     18.08 o
  -4  11   9      140.65      200.97     28.00 o
  -3  11   9      679.25      745.74     41.82 o
  -2  11   9      509.78      523.77     23.13 o
  -1  11   9      140.70      170.86     14.90 o
   0  11   9        0.51       19.02     11.83 o
   1  11   9       18.61       33.77      9.63 o
   2  11   9      938.80      838.05     31.07 o
   3  11   9       93.76      131.91     16.40 o
   4  11   9      128.31      277.07     31.01 o
  -5  12   9        1.70       29.06     18.43 o
  -4  12   9      291.37      310.84     29.06 o
  -3  12   9       15.74       25.52     16.30 o
  -2  12   9      581.34      599.82     24.86 o
  -1  12   9      415.60      459.99     27.47 o
   0  12   9      436.33      415.91     15.06 o
   1  12   9       40.13       45.20     10.17 o
   2  12   9      183.62      283.26     21.98 o
   3  12   9       22.32      113.42     21.62 o
   4  12   9     1045.05      960.18     35.71 o
  -5  13   9      678.14      667.41     43.60 o
  -4  13   9       16.91       43.60     18.43 o
  -3  13   9        4.96       21.62     16.66 o
  -2  13   9      404.02      375.62     20.33 o
  -1  13   9      352.82      381.56     20.40 o
   0  13   9      416.58      384.09     14.64 o
   1  13   9      180.27      195.15     14.03 o
   2  13   9      321.76      324.33     19.67 o
   3  13   9     1721.74     1640.60     47.74 o
   4  13   9       59.31      163.17     17.77 o
  -5  14   9      537.85      592.98     41.82 o
  -4  14   9       16.25       26.23     17.37 o
  -3  14   9      272.53      287.10     27.65 o
  -2  14   9      121.57      224.92     23.04 o
  -1  14   9      490.86      528.65     23.89 o
   0  14   9       15.91       37.14      8.21 o
   1  14   9      413.02      375.71     17.48 o
   2  14   9       34.23      126.13     30.30 o
   3  14   9      850.06      790.19     66.63 o
   4  14   9      507.43      496.60     25.80 o
  -5  15   9        2.70       33.67     19.85 o
  -4  15   9      171.90      202.74     25.87 o
  -3  15   9       22.34       41.47     18.43 o
  -2  15   9     1247.21     1240.73     37.87 o
  -1  15   9       79.47      123.57     15.09 o
   0  15   9        9.41       31.79      8.11 o
   1  15   9      150.96      172.95     12.08 o
   2  15   9     1231.43     1123.28     66.99 o
   3  15   9      132.64      228.00     18.30 o
   4  15   9      283.84      344.18     22.18 o
  -5  16   9      118.21      191.75     29.77 o
  -4  16   9      437.53      416.82     34.03 o
  -3  16   9      134.92      189.27     27.29 o
  -2  16   9      220.96      277.69     18.39 o
  -1  16   9        9.81       62.41     12.52 o
   0  16   9     1053.15      972.64     23.84 o
   1  16   9       44.23       74.76      9.98 o
   2  16   9     1139.32     1137.37     73.90 o
   3  16   9      607.86      586.27     27.19 o
   4  16   9      390.32      427.52     24.31 o
  -5  17   9     1119.89     1126.41     58.13 o
  -4  17   9       10.02       16.30     17.37 o
  -3  17   9      134.11      141.78     25.17 o
  -2  17   9      548.92      536.63     24.36 o
  -1  17   9      568.41      602.63     25.78 o
   0  17   9      455.03      498.19     16.91 o
   1  17   9      311.61      340.17     14.75 o
   2  17   9       12.69       49.54     12.14 o
   3  17   9       85.58      144.00     16.74 o
   4  17   9      216.09      220.48     19.62 o
  -4  18   9       18.96       50.68     20.20 o
  -3  18   9      448.80      444.47     34.74 o
  -2  18   9       93.77      216.40     17.66 o
  -1  18   9        7.29       41.03     11.64 o
   0  18   9       16.94       35.28      8.35 o
   1  18   9      625.13      621.83     26.68 o
   2  18   9       76.97      126.42     15.77 o
   3  18   9      178.87      213.63     19.42 o
  -4  19   9      302.85      275.04     30.13 o
  -3  19   9        0.26       18.43     16.66 o
  -2  19   9     1159.96     1061.32     36.51 o
  -1  19   9      505.90      489.08     24.10 o
   0  19   9        5.09       31.04      8.90 o
   1  19   9      234.21      267.33     15.25 o
   2  19   9      510.61      499.33     21.79 o
   3  19   9       67.37      105.26     15.74 o
  -4  20   9      444.26      376.06     34.03 o
  -3  20   9        7.40       10.28     17.01 o
  -2  20   9        1.13       71.49     17.54 o
  -1  20   9        0.06       19.95     10.90 o
   0  20   9      897.13      847.51     19.72 o
   1  20   9      451.62      425.83     15.79 o
   2  20   9       24.10       58.85      9.53 o
   3  20   9       50.08       73.27     11.79 o
  -4  21   9      132.23      153.47     28.00 o
  -3  21   9       11.40       33.32     19.14 o
  -2  21   9      807.00      814.77     31.00 o
  -1  21   9        9.46       23.77     11.38 o
   0  21   9      461.41      436.25     14.39 o
   1  21   9      279.34      286.28     13.44 o
   2  21   9      364.25      355.35     15.37 o
   3  21   9      143.20      182.34     14.79 o
  -4  22   9        7.97        6.03     18.08 o
  -3  22   9     1300.82     1260.74     60.25 o
  -2  22   9        1.58       43.58     12.31 o
  -1  22   9      136.32      179.81     18.11 o
   0  22   9        1.91       13.62      7.33 o
   1  22   9      253.69      252.86     13.20 o
   2  22   9        3.88       29.33      8.85 o
   3  22   9      664.28      596.62     22.50 o
  -4  23   9       95.15       99.60     24.81 o
  -3  23   9      467.65      460.77     36.86 o
  -2  23   9      385.25      336.73     20.69 o
  -1  23   9      218.55      219.23     17.71 o
   0  23   9        9.34       43.96      8.75 o
   1  23   9      979.50      958.64     23.92 o
   2  23   9      457.17      486.05     17.77 o
   3  23   9        1.34       48.23      9.79 o
  -4  24   9      822.77      775.87     48.20 o
  -3  24   9        0.96       47.49     21.27 o
  -2  24   9      178.10      212.34     18.07 o
  -1  24   9       28.73       35.04     12.35 o
   0  24   9      731.06      701.11     19.89 o
   1  24   9      148.95      209.25     12.73 o
   2  24   9        0.47       74.00     11.23 o
   3  24   9       97.45      108.56     11.71 o
  -4  25   9       48.06       82.58     24.10 o
  -3  25   9       20.82       62.38     21.98 o
  -2  25   9       41.11       90.39     15.07 o
  -1  25   9       18.03       16.51     11.67 o
   0  25   9      358.97      386.18     18.11 o
   1  25   9      169.57      221.20     13.12 o
   2  25   9     1132.94     1223.03     28.63 o
   3  25   9        0.46       33.10     10.37 o
  -3  26   9      418.23      474.24     37.93 o
  -2  26   9       87.83      109.45     15.89 o
  -1  26   9      192.39      213.89     18.11 o
   0  26   9       67.63      115.93     16.61 o
   1  26   9      488.52      418.02     16.14 o
   2  26   9       40.55      103.28     13.81 o
  -3  27   9      450.07      548.32     40.76 o
  -2  27   9      207.62      225.84     26.23 o
  -1  27   9       67.41       88.88     15.41 o
   0  27   9       45.36       95.77     15.92 o
   1  27   9        7.05       28.48      8.58 o
   2  27   9       70.20      101.88     11.29 o
  -3  28   9     1471.18     1395.07     66.28 o
  -2  28   9        1.41       25.87     12.72 o
  -1  28   9        0.33       15.35     14.53 o
   0  28   9      338.42      362.82     23.11 o
   1  28   9      120.55      108.55     11.31 o
   2  28   9       75.11      124.45     12.44 o
  -3  29   9       91.36      154.18     29.06 o
  -2  29   9      371.34      389.36     23.35 o
  -1  29   9       57.29       56.26     16.66 o
   0  29   9      271.08      319.57     21.75 o
   1  29   9       23.83       64.46      9.93 o
   2  29   9      519.99      530.23     18.84 o
  -3  30   9      154.12      195.18     20.10 o
  -2  30   9      332.26      353.32     22.81 o
  -1  30   9       82.38      133.04     17.79 o
   0  30   9      548.41      506.83     31.90 o
   1  30   9      750.51      711.64     21.31 o
   2  30   9        1.26       32.79     10.00 o
  -2  31   9        1.96       16.15     11.98 o
  -1  31   9      378.96      342.96     22.51 o
   0  31   9      208.95      222.57     31.90 o
   1  31   9       56.46      100.67     11.21 o
  -2  32   9        0.45       20.41     13.47 o
  -1  32   9      286.29      270.66     20.94 o
   0  32   9       72.85       97.46     25.17 o
   1  32   9      151.88      195.69     13.98 o
  -1  33   9      127.27      177.90     19.84 o
   0  33   9      103.24      140.96     21.98 o
  -1  34   9      311.50      289.22     29.06 o
   0  34   9      109.23      137.52     24.81 o
   0   0  10     1062.06     1234.87     53.87 o
   2   0  10     1606.67     1502.11     64.15 o
  -1   1  10      199.49      241.02     24.10 o
   0   1  10     1479.90     1479.20     42.73 o
   1   1  10      308.45      303.07     20.91 o
   2   1  10       76.14      254.22     46.25 o
   3   1  10       13.70       73.40     43.60 o
  -1   2  10      153.99      227.55     23.39 o
   0   2  10        0.01      115.47     22.51 o
   1   2  10      221.11      240.24     17.91 o
   2   2  10      324.77      347.65     21.42 o
   3   2  10      725.91      757.65     31.83 o
  -1   3  10      744.98      757.79     39.34 o
   0   3  10      180.81      231.51     17.29 o
   1   3  10      564.86      527.56     24.94 o
   2   3  10      318.92      340.58     21.29 o
   3   3  10      191.58      223.73     49.27 o
  -1   4  10       18.68       41.82     15.95 o
   0   4  10      631.72      672.36     27.19 o
   1   4  10       12.01       27.99     11.35 o
   2   4  10      664.36      614.19     44.13 o
   3   4  10       63.12      115.83     16.49 o
  -1   5  10       58.51       95.34     19.14 o
   0   5  10     1062.97     1026.16     34.20 o
   1   5  10      145.62      137.13     16.02 o
   2   5  10       32.17      130.40     16.40 o
   3   5  10       15.36       28.36     12.53 o
  -1   6  10      544.75      549.03     34.03 o
   0   6  10        4.94       60.57     12.75 o
   1   6  10      212.54      219.73     17.42 o
   2   6  10      660.57      640.03     28.45 o
   3   6  10        8.93       70.26     37.22 o
  -4   7  10        0.65       20.91     17.01 o
  -1   7  10      254.44      215.85     23.04 o
   0   7  10      316.59      300.25     19.04 o
   1   7  10      374.72      382.03     21.55 o
   2   7  10       53.85       82.85     19.49 o
  -4   8  10        8.72        0.00     14.89 o
  -1   8  10       59.31      107.75     20.20 o
   0   8  10        1.13       55.02     12.40 o
   1   8  10       10.92       30.43     11.35 o
   2   8  10      148.71      124.97     16.41 o
  -1   9  10      295.54      283.55     25.87 o
   0   9  10      742.99      705.52     27.94 o
   1   9  10        4.31       31.00     16.48 o
   2   9  10       30.50       43.09     12.65 o
  -3  10  10       91.79      185.73     26.58 o
  -1  10  10      114.58      136.10     21.62 o
   0  10  10       21.64       47.95     21.98 o
   1  10  10      336.83      352.30     27.47 o
   2  10  10       46.80       40.03     14.00 o
  -3  11  10      993.41     1117.55     54.23 o
  -1  11  10       72.22       90.38     19.14 o
   0  11  10       18.03       52.50     12.58 o
   1  11  10      930.26      867.99     32.32 o
   2  11  10       53.27       79.59     14.78 o
  -3  12  10      138.96      222.94     29.42 o
  -1  12  10      182.91      204.87     25.52 o
   0  12  10      489.32      524.88     26.05 o
   1  12  10      347.08      404.25     22.27 o
   2  12  10      173.27      187.15     18.80 o
  -3  13  10        9.77       23.04     18.08 o
  -2  13  10       34.70       40.41     19.14 o
  -1  13  10        0.48       56.00     17.72 o
   0  13  10      327.07      359.80     20.42 o
   1  13  10      632.79      673.13     28.32 o
   2  13  10       22.00       54.88     13.25 o
  -3  14  10      131.95      186.08     28.36 o
  -2  14  10      280.84      281.42     29.06 o
  -1  14  10      227.03      330.69     28.00 o
   0  14  10      347.13      355.76     20.55 o
   1  14  10        4.25       58.78     12.89 o
   2  14  10      284.33      221.88     18.05 o
  -3  15  10      170.60      213.73     26.94 o
  -2  15  10      150.32      170.13     26.94 o
  -1  15  10     2029.02     1818.27     70.18 o
   0  15  10      581.22      567.13     36.33 o
   1  15  10       82.61      162.48     29.24 o
   2  15  10       42.17       45.14     13.16 o
  -3  16  10       81.44      103.14     24.10 o
  -2  16  10      146.88      193.88     28.36 o
  -1  16  10     1613.03     1595.33     65.22 o
   0  16  10       72.08      102.39     24.28 o
   1  16  10     1078.72      952.45     34.45 o
   2  16  10      192.12      218.01     19.07 o
  -3  17  10      122.23      182.18     28.71 o
  -2  17  10      637.24      666.70     42.18 o
  -1  17  10        3.50       40.64     12.51 o
   0  17  10      767.75      640.83     39.34 o
   1  17  10      184.10      245.83     33.14 o
   2  17  10        3.09       35.57     13.29 o
  -3  18  10        0.99       -1.06     16.66 o
  -2  18  10      462.96      579.86     39.70 o
  -1  18  10        6.23       34.85     12.51 o
   0  18  10       20.61       47.85     17.37 o
   1  18  10      102.85      161.42     17.35 o
  -2  19  10      355.77      419.66     34.74 o
  -1  19  10      185.57      249.48     19.29 o
   0  19  10       32.38       36.51     17.37 o
   1  19  10      123.81      182.27     20.73 o
  -2  20  10        2.44       48.56     20.20 o
  -1  20  10     1333.40     1280.67     41.55 o
   0  20  10      126.38      188.52     19.25 o
   1  20  10      503.16      419.39     18.62 o
  -2  21  10      330.79      411.01     23.66 o
  -1  21  10       27.16       96.64     15.84 o
   0  21  10      413.98      436.11     33.32 o
   1  21  10       31.66       99.38     13.23 o
  -2  22  10     1552.07     1500.20     46.15 o
  -1  22  10      265.45      300.00     20.98 o
   0  22  10      184.67      214.08     18.61 o
   1  22  10       64.59      104.05     12.46 o
  -1  23  10      119.68      184.75     19.22 o
   0  23  10      319.42      325.80     23.57 o
  -1  24  10      930.60      921.90     48.56 o
   0  24  10        4.24       18.43     16.30 o
 
